# Supplementary material for: Gene network downstream plant stress response modulated by peroxisomal H2O2
Source: Front Plant Sci. 2022 Aug 23;13:930721. doi: 10.3389/fpls.2022.930721 (PMC9445673; doi:10.3389/fpls.2022.930721)
Supplement: Supplementary file 2 [file Table_1.XLSX]

## Sheet: abiotic stresses comparison
Suppl. Table S9: Common genes obtained in Fig. 7 A
90 common elements in peroxisomal early and salt stress (Zandalinas et al., 2021)	93 common elements in peroxisomal early and paraquat (Zandalinas et al., 2021)	93 common elements inperoxisomal early and high light (Zandalinas et al., 2021)	83 common elements in peroxisomal early and heat (Zandalinas et al., 2021)
AT1G72680	AT1G72680	AT1G72680	AT1G72680
AT3G51910	AT3G51910	AT3G51910	AT3G51910
AT2G46240	AT2G46240	AT2G46240	AT2G46240
AT4G12400	AT4G12400	AT4G12400	AT4G12400
AT4G25380	AT4G25380	AT4G25380	AT4G25380
AT3G09350	AT3G09350	AT3G09350	AT3G09350
AT1G54050	AT1G54050	AT1G54050	AT1G54050
AT1G28370	AT1G28370	AT1G28370	AT1G28370
AT4G24570	AT4G38960	AT4G38960	AT4G24570
AT2G41100	AT2G41100	AT4G24570	AT2G41100
AT1G28480	AT1G28480	AT2G41100	AT1G19180
AT1G19180	AT1G19180	AT1G28480	AT1G02930
AT1G02930	AT1G02930	AT1G19180	AT1G78410
AT2G45570	AT2G45570	AT1G02930	AT4G39670
AT1G78410	AT1G78410	AT2G45570	AT5G59820
AT3G02840	AT3G02840	AT2G43510	AT5G54490
AT4G39670	AT4G39670	AT1G78410	AT1G17380
AT5G59820	AT5G59820	AT3G02840	AT2G44840
AT5G54490	AT5G54490	AT4G39670	AT4G18950
AT1G17380	AT1G17380	AT5G59820	AT1G57630
AT4G18950	AT2G44840	AT5G54490	AT3G03270
AT1G57630	AT4G18950	AT1G17380	AT1G19020
AT3G03270	AT1G57630	AT2G44840	AT4G04490
AT1G02450	AT1G26380	AT4G18950	AT4G02380
AT1G19020	AT3G03270	AT1G57630	AT1G33600
AT4G04490	AT1G19020	AT1G26380	AT5G13170
AT4G02380	AT4G04490	AT3G03270	AT2G26150
AT1G33600	AT4G02380	AT1G02450	AT2G37770
AT5G13170	AT1G33600	AT1G19020	AT2G34600
AT2G26150	AT5G13170	AT4G04490	AT2G33700
AT2G37770	AT2G26150	AT4G02380	AT1G71000
AT2G34600	AT2G37770	AT1G33600	AT1G66080
AT2G33700	AT2G34600	AT5G13170	AT1G07400
AT1G71000	AT2G33700	AT2G26150	AT3G16050
AT1G66080	AT1G71000	AT2G37770	AT2G47520
AT1G07400	AT1G66080	AT2G34600	AT4G37990
AT3G16050	AT1G07400	AT2G33700	AT5G57220
AT2G47520	AT3G16050	AT1G71000	AT1G32920
AT4G37990	AT2G47520	AT1G66080	AT5G12030
AT5G57220	AT4G37990	AT1G07400	AT5G42380
AT2G32250	AT5G57220	AT3G16050	AT3G10300
AT1G05680	AT2G32250	AT2G47520	AT1G22280
AT1G32920	AT1G05680	AT4G37990	AT4G23190
AT2G39660	AT1G32920	AT5G57220	AT5G25770
AT5G10695	AT2G39660	AT1G05680	AT1G60190
AT5G12030	AT5G10695	AT1G32920	AT1G28190
AT5G42380	AT5G12030	AT2G39660	AT1G05575
AT3G10300	AT5G42380	AT5G10695	AT5G63450
AT1G22280	AT3G10300	AT5G12030	AT5G16970
AT4G23190	AT1G22280	AT5G42380	AT4G01870
AT5G25770	AT4G23190	AT3G10300	AT4G15610
AT1G60190	AT3G54420	AT1G22280	AT3G26910
AT1G28190	AT5G25770	AT4G23190	AT3G26680
AT1G05575	AT1G60190	AT3G54420	AT5G65300
AT5G63450	AT1G28190	AT5G25770	AT5G25450
AT5G16970	AT1G08940	AT1G60190	AT3G04000
AT4G01870	AT1G05575	AT1G28190	AT5G39090
AT4G15610	AT5G63450	AT1G08940	AT3G55970
AT3G26910	AT5G16970	AT1G17170	AT5G66070
AT5G65300	AT4G01870	AT1G05575	AT5G39050
AT5G15870	AT4G15610	AT5G63450	AT5G56100
AT5G25450	AT3G26910	AT5G16970	AT5G64230
AT3G04000	AT5G65300	AT4G01870	AT2G33830
AT5G39090	AT5G37490	AT4G15610	AT3G46110
AT3G55970	AT1G61610	AT3G26910	AT5G66650
AT5G66070	AT5G15870	AT5G65300	AT1G02850
AT5G39050	AT5G25450	AT5G37490	AT1G78450
AT5G64230	AT3G04000	AT1G61610	AT3G17611
AT3G46110	AT5G39090	AT5G15870	AT4G38960
AT5G64310	AT2G38360	AT5G25450	AT2G03710
AT5G66650	AT3G55970	AT3G04000	AT2G43510
AT1G07160	AT5G66070	AT5G39090	AT1G32540
AT1G02850	AT5G39050	AT3G55970	AT2G39660
AT1G78450	AT5G64230	AT5G66070	AT3G21870
AT3G17611	AT5G26220	AT5G39050	AT2G30790
AT4G38960	AT3G46110	AT5G64230	AT1G17170
AT2G03710	AT3G25610	AT5G26220	AT1G17180
AT2G43510	AT5G64310	AT3G46110	AT2G22200
AT1G32540	AT5G66650	AT3G25610	AT5G37490
AT3G21870	AT1G07160	AT5G64310	AT1G61610
AT2G30790	AT1G02850	AT5G66650	AT2G38360
AT1G17170	AT3G17611	AT1G07160	AT3G25610
AT1G17180	AT2G03710	AT1G02850	AT1G60740
AT5G37490	AT2G43510	AT3G17611
AT2G38360	AT1G32540	AT2G03710
AT5G56100	AT1G17170	AT1G32540
AT5G26220	AT1G17180	AT3G21870
AT3G23880	AT2G22200	AT1G17180
AT2G33830	AT3G26680	AT3G26680
AT1G60740	AT5G56100	AT5G56100
	AT3G23880	AT3G23880
	AT2G33830	AT2G33830
	AT1G78450	AT1G78450
