# Supplementary material for: Gene network downstream plant stress response modulated by peroxisomal H2O2
Source: Front Plant Sci. 2022 Aug 23;13:930721. doi: 10.3389/fpls.2022.930721 (PMC9445673; doi:10.3389/fpls.2022.930721)
Supplement: Supplementary file 3 [file Table_2.XLSX]

## Sheet: Hoja1
ACX1-dependent genes in plant response to 2,4-D, 72 h	5S::GOX2-dependent genes in plant response to Cd, 24 h	GOX2-dependent genes in plant response to Cd, 24 h	CAT2-dependent genes after CO2-shift, 4 d, under short day conditions;	CAT2-dependent genes under CO2 shift, under long-day conditions, 4 d	CAT2-dependent genes after CO2-shift, 2 d, under short day conditions	CAT2-dependent genes under CO2 shift, under short-day conditions, 4 d	CAT2-dependent genes after CO2-shift, 2 d, under long day conditions	CAT2-dependent genes after CO2-shift, 4 d, under short day conditions	CAT2-dependent genes, under CO2-shift and high light, 24 h	CAT2-dependent genes under CO2 shift, 24 h.
AT4G15210	AT4G34410	AT5G46900	AT4G35090	AT1G01120	AT4G12490	AT4G12490	AT5G23820	AT5G59320	AT1G73325	AT1G69180
AT4G28140	AT1G12610	AT5G46890	AT4G35090	AT4G35090	AT4G12500	AT5G25110	AT2G41250	AT5G52310	AT1G66370	AT2G02000
AT1G20070	AT2G04370	AT5G15290	AT4G16590	AT4G35090	AT2G27840	AT5G47220	AT1G24140	AT1G56600	AT2G25820	AT5G65165
AT2G20880	AT1G21860	AT2G18800	AT4G26530	AT4G16590	AT3G44750	AT5G59780	AT2G47180	AT3G51860	AT3G27510	AT5G19473
AT1G64380	AT1G20925	AT5G47450	AT5G58300	AT1G17420	AT3G59670	AT5G64120	AT1G47400	AT2G41250	AT3G25180	AT2G16367
AT3G48520	AT2G34600	AT2G31083	AT3G18000	AT5G13220	AT3G51860	AT4G12500	AT4G24350	AT1G21140	AT2G23960	AT4G35090
AT1G76620	AT4G39650	AT4G11210	AT2G20670	AT2G34930	AT4G26780	AT2G18050	AT3G01290	AT5G50720	AT3G45950	AT5G43840
AT2G30830	AT1G34680	AT1G44970	AT2G40610	AT2G46370	AT1G52890	AT1G65500	AT4G21380	AT1G16850	AT1G66380	AT5G44440
AT1G60270	AT5G14602	AT1G13420	AT1G09750	AT1G72520	AT4G01720	AT1G73040	AT2G33380	AT5G66400	AT2G35200	AT5G15960
AT4G27570	AT4G27654	AT5G66815	AT3G32990	AT1G61890	AT4G25490	AT2G29120	AT3G23430	AT5G54130	AT4G04840	AT2G34990
AT4G10390	AT3G60170	AT1G05660	AT3G07010	AT4G10990	AT2G32220	AT2G43510	AT1G72070	AT1G78070	AT1G57840	AT2G42540
AT5G44110	AT1G72416	AT5G36140	AT1G74670	AT4G24960	AT4G12600	AT2G29350	AT5G42020	AT1G20450	AT3G54580	AT1G09350
AT2G40230	AT4G34510	AT1G43020	AT1G03870	AT2G06050	AT1G26390	AT4G19170	AT4G14630	AT1G51090	AT1G76640	AT1G72980
AT5G47330	AT5G24440	AT3G11550	AT2G20670	AT1G43160	AT1G09240	AT4G16660	AT3G28270	AT5G43150	AT2G47050	AT3G18550
AT5G59130	AT5G12990	AT3G22740	AT4G25100	AT2G34600	AT3G18600	AT5G42020	AT2G44500	AT1G01070	AT3G45140	AT1G69140
AT2G41540	AT1G33300	AT2G46880	AT5G47220	AT2G29440	AT5G54970	AT5G61790	AT2G22470	AT1G09240	AT2G32290	AT3G03341
AT2G40670	AT5G47280	AT4G18510	AT5G42110	AT2G05935	AT1G64380	AT5G23020	AT5G06870	AT5G03230	AT3G15280	AT4G12440
AT1G77680	AT3G31955	AT4G15290	AT3G10040	AT1G18710	AT1G28395	AT2G41190	AT3G15990	AT4G24960	AT3G42570	AT1G70640
AT1G18360	AT3G31415	AT3G19320	AT1G06080	AT1G70700	AT5G65860	AT1G52890	AT5G05300	AT5G54130	AT1G78206	AT1G07430
AT5G41900	AT1G74930	AT2G25150	AT5G44020	AT5G54170	AT5G06550	AT2G41110	AT1G54040	AT4G32280	AT1G62440	AT3G26790
AT2G13820	AT3G06019	AT5G51760	AT5G55620	AT2G38240	AT1G65500	AT1G04020	AT1G15010	AT2G20670	AT2G21650	AT1G68825
AT5G67210	AT1G15010	AT4G26320	AT5G20700	AT1G52720	AT1G52930	AT2G44080	AT4G30270	AT5G06300	AT1G06350	AT1G64110
AT5G15740	AT5G45340	AT5G47530	AT1G34680	mirspoT955	AT5G19875	AT5G28540	AT2G28400	AT5G56300	AT1G61165	AT5G40790
AT3G44860	AT2G05370	AT5G62330	AT4G16980	AT1G73325	AT4G34750	AT3G57020	AT5G47220	AT2G33380	AT1G22680	AT5G52300
AT4G15480	AT3G18180	AT5G02000	AT1G75690	AT3G48520	AT1G80720	AT2G29450	AT5G61790	AT1G21520	AT2G25980	AT1G56600
AT1G01120	AT3G31161	AT1G14220	AT2G06850	AT5G67300	AT3G18130	AT4G15620	AT4G27560	AT1G21550	AT1G47600	AT5G22570
AT1G75030	AT4G22210	AT4G37700	AT4G30110	AT2G27690	AT4G23750	AT2G36970	AT5G65070	AT1G76130	AT2G17060	AT4G33550
AT4G25780	AT4G36210	AT2G14210	AT1G66350	AT5G58300	AT5G57280	AT1G37130	AT4G37530	AT1G20440	AT3G28857	AT1G29395
AT5G05270	AT2G31018	AT2G16980	AT1G11545	AT2G17840	AT4G30800	AT2G20880	AT3G28930	AT1G65490	AT3G26235	AT3G02310
AT5G14700	AT3G24005	AT2G12660	AT2G39250	AT1G16370	AT2G43510	AT5G49450	AT3G05660	AT1G07430	AT1G07050	AT3G56275
AT5G55400	AT3G29545	AT5G15180	AT2G07600	AT5G60890	AT1G24575	AT2G38180	AT4G21760	AT5G19875	AT3G46310	AT1G04180
AT1G23750	AT5G43610	AT1G05650	AT5G02760	AT4G15440	AT5G39850	AT5G65730	AT1G44350	AT1G76800	AT2G40440	AT3G27250
AT1G12090	AT1G11980	AT3G04370	AT3G06770	AT4G36010	AT1G24280	AT4G04450	AT1G22890	AT5G64260	AT3G01440	AT4G09170
AT5G62520	AT3G28291	AT5G24410	AT2G29980	NoGene	AT2G04620	AT1G69760	AT4G30110	AT3G50970	AT3G14820	AT1G23965
AT4G15680	AT3G42310	AT5G51490	AT3G29575	AT5G54300	AT1G02370	AT1G73500	AT1G19570	AT1G78320	AT3G24790	AT2G33280
AT2G32220	AT2G07770	AT2G21650	AT2G36120	AT1G20510	AT1G61870	AT1G30250	AT1G09210	AT5G44210	AT3G23175	AT1G52040
AT2G22200	AT5G63160	AT5G55720	AT5G54300	mirspoT193	AT4G38100	AT4G27657	AT5G13200	AT1G56430	AT1G72620	AT1G22990
AT2G43020	AT1G32337	AT2G31085	AT3G09250	AT5G19110	AT3G17120	AT4G27030	AT4G17500	AT4G33550	AT3G24230	AT1G23110
AT5G62220	AT4G11180	AT1G43010	AT1G19300	AT3G28270	AT5G11240	AT5G11260	AT3G45970	AT5G07690	AT1G74430	AT4G25480
AT3G53600	AT5G62998	AT2G31310	AT4G21580	mirspoT943	AT5G41460	AT4G22820	AT1G10070	AT3G28960	AT1G12340	AT5G52310
AT1G27950	AT1G33760	AT4G36740	AT3G28930	AT5G47240	AT3G57540	AT4G27652	AT1G72940	AT1G72070	AT2G18115	AT3G22235
AT4G34950	AT5G41540	AT4G31320	AT1G77920	AT5G53750	AT3G56330	AT3G46620	AT3G28340	AT3G13310	AT1G12870	AT1G17345
AT5G59670	AT5G39430	AT1G34490	AT3G02875	AT4G01080	AT3G15080	AT1G47400	AT5G39790	AT2G22080	AT2G34224	AT4G32280
AT5G48900	AT5G55875	AT4G16270	AT1G76070	mirspoT940	AT5G47220	AT5G61160	AT3G10940	AT1G79520	AT4G04409	AT1G78440
AT1G03055	AT5G35660	AT4G17340	AT5G03210	AT2G29450	AT4G37090	AT2G15020	AT3G09020	AT5G46240	AT1G64210	AT5G22460
AT5G13400	AT1G72520	AT1G08430	AT1G72180	AT1G20440	AT1G48210	AT3G04060	AT1G72060	AT2G17840	AT2G24850	AT1G69720
AT4G00360	AT2G30290	AT2G27370	AT1G56300	AT4G32800	AT3G03840	AT2G28400	AT1G19550	AT3G24520	AT3G02885	AT3G53250
AT1G30530	AT1G56240	AT3G59370	AT1G30320	AT1G74430	AT3G04720	AT3G14990	AT4G37520	AT2G29120	AT4G04408	AT5G57760
AT2G36230	AT4G37610	AT1G67110	AT2G47880	AT3G12890	AT5G11590	AT1G12520	AT4G27570	AT5G01520	AT1G50770	AT1G80130
AT2G22760	AT1G57980	AT5G42180	AT1G59870	AT1G30360	AT5G60890	AT1G70090	AT5G28540	AT4G28240	AT2G42885	AT5G15970
AT4G15660	AT3G43402	AT1G57590	AT5G28237	AT1G74950	AT1G78450	AT1G22190	AT2G32220	AT4G30290	AT3G50280	AT5G25390
AT3G14720	AT2G12250	AT3G21460	AT2G03760	AT3G33000	AT4G37530	AT1G05340	AT3G05800	AT4G19170	AT1G76952	AT4G14400
AT2G38810	AT1G33720	AT1G03920	AT5G43860	mirspoT937	AT4G02130	AT5G05250	AT5G18060	AT5G13200	AT3G27831	AT3G14440
AT1G70780	AT3G24516	AT2G16005	AT3E22410	AT4G21870	AT4G11060	AT4G17840	AT5G58390	AT1G18590	AT1G19640	AT2G21820
AT4G30350	AT3G53300	AT3G01260	AT2G39310	AT1G65390	AT3G09540	AT2G38530	AT3G18000	AT1G60140	AT2G47460	AT1G29600
AT5G53760	AT1G63030	AT5G55590	AT3G44300	AT1G19180	AT3G12270	AT2G30040	AT5G05440	AT2G41190	AT1G29110	AT1G14100
AT1G68260	AT4G37160	AT5G62340	AT1G08830	AT1G74100	AT2G31725	AT1G20070	AT2G41820	AT5G28030	AT3G61898	AT5G50800
AT3G27060	AT2G33310	AT3G02620	AT1G79245	AT4G36950	AT2G18900	AT1G77760	AT5G06190	AT5G52900	AT1G14120	AT1G19960
AT2G38010	AT1G32290	AT5G15900	AT4G16760	AT1G72450	AT2G25000	AT2G28190	AT5G61880	AT1G48100	AT3G03910	AT1G16850
AT4G35550	AT2G11773	AT4G26220	AT5G01720	AT3G10400	AT5G61030	AT4G28140	AT2G27830	AT1G01250	AT2G43535	AT5G44260
AT4G30800	AT2G32360	AT5G24100	AT5G27760	AT2G20340	AT3G20600	AT1G21550	AT4G32460	AT4G28140	AT1G51402	AT1G06080
AT2G14660	AT3G25719	AT3G44990	AT4G17230	AT3G10190	AT2G41950	AT5G15190	AT5G50720	AT1G75750	AT3G02125	AT4G27570
AT3G27230	AT5G62320	AT5G58910	AT1G19670	AT1G18210	AT3G16870	AT1G59700	AT5G40450	AT5G18850	AT1G66270	AT5G59670
AT5G55960	AT2G43871	AT3G07970	AT1G28580	AT2G37180	AT1G68650	AT4G31870	AT2G13820	AT1G76180	AT3G20530	AT3G53980
AT3G21560	AT2G39330	AT4G17220	AT2G41705	AT1G52890	AT2G40475	AT4G22620	AT3G44750	AT5G01880	AT1G79310	AT2G07774
AT3G09540	AT3G44140	AT2G39430	AT1G29330	AT5G27520	AT1G03360	AT1G62570	AT5G66590	AT1G68740	AT2G43530	AT5G25110
AT1G20190	AT2G04250	AT3G45070	AT1G72520	AT2G07600	AT4G30930	AT1G61340	AT1G31690	AT3G05640	AT4G08040	AT3G22231
AT5G08020	AT5G28950	AT2G32300	AT5G41600	AT4G21570	AT5G62140	AT5G54300	AT2G33830	AT5G11590	AT2G06050	AT3G05660
AT2G29570	AT1G06090	AT2G37870	AT3G46670	NoGene	AT1G52720	AT2G37760	AT2G43590	AT1G01470	AT2G01530	AT5G02760
AT4G27520	AT5G62800	AT4G22640	AT2G38180	AT4G24510	AT5G41900	AT2G29460	AT5G65390	AT1G68440	AT1G43640	AT5G17040
AT1G65900	AT2G41860	AT3G13403	AT2G06050	AT2G22500	AT4G39740		AT2G21220	AT5G26200	AT3G19310	AT1G65330
AT3G61550	AT5G24250	AT4G20390	AT5G25450	AT2G38400	AT1G73240		AT1G08500	AT3G05660	AT1G66280	AT2G42530
AT5G07320	AT5G12280	AT1G19510	AT4G04830	AT4G28290	AT1G06560		AT1G21830	AT5G58570	AT2G30210	AT4G33790
AT2G25860	AT2G06912	AT4G37850	AT5G13750	AT1G73480	AT2G36870		AT1G78170	AT4G20880	AT2G36590	AT5G18050
AT3G29230	AT3G43528	AT3G26815	AT3G22290	AT1G58200	AT1G75580		AT3G10530	AT3G14595	AT1G26973	AT1G65790
AT2G28740	AT3G42680	AT1G66100	AT2G46520	AT1G09950	AT5G59780		AT1G29460	AT2G04795	AT1G74090	AT4G02670
AT3G14740	AT5G24879	AT2G29130	AT5G39090	AT2G46820	AT2G38750		AT1G29430	AT4G12000	AT2G03972	AT2G46970
AT2G17280	AT5G24770	AT1G01190	AT1G21520	AT1G65490	AT1G01300		AT3G53210	AT3G11410	AT1G52390	AT1G32560
AT2G39250	AT3G05780	AT2G02620	AT2G43620	AT5G56760	AT3G60360		AT4G22470	AT4G00880	AT2G01880	AT2G37870
AT1G09795	AT3G45720	AT3G05770	AT1G06620	AT3G52470	AT1G06380		AT1G64390	AT4G25470	AT3G26930	AT5G17460
AT5G64480	AT2G33707	AT5G37478	AT5G49520	AT4G31800	AT3G05690		AT4G30800	AT2G16990	AT3G28550	AT2G40610
AT4G25830	AT3G04855	AT3G54310	AT2G27500	AT5G35630	AT1G01420		AT5G07030	AT5G41790	AT3G09925	AT1G01250
AT1G65010	AT5G27043	AT5G44550	AT3G16460	AT2G42760	AT3G54640		AT4G05410	AT4G27410	AT4G02270	AT2G20750
AT2G01830	AT4G27052	AT4G02810	AT5G51830	AT2G33380	AT1G72510		AT5G46690	AT1G75580	AT2G47360	AT5G03545
AT5G28150	AT1G51490	AT4G17280	AT5G13750	AT1G61740	AT1G49560		AT1G58270	AT2G15020	AT2G16005	AT5G01520
AT3G15020	AT2G34224	AT5G65530	AT2G46810	AT2G24600	AT5G58420		AT5G02540	AT2G32800	AT1G08430	AT1G20450
AT4G36830	AT5G12910	AT5G07322	AT4G19410	AT4G31780	AT4G31810		AT5G24160	AT3G13062	AT3G16250	AT4G01335
AT5G66410	AT5G32525	AT5G61650	AT5G36910	AT4G39840	AT5G20400		AT2G02100	AT5G60680	AT1G35200	AT2G45600
AT5G48760	AT2G22335	AT4G25250	AT3G12145	AT1G34680	AT1G15440		AT3G58120	AT1G72060	AT1G02530	AT1G73830
AT5G40160	AT5G06755	AT2G47810	AT5G27520	AT3G57450	AT5G16370		AT2G18050	AT3G24518	AT1G77870	AT3G51750
AT3G49140	AT5G35657	AT1G58460	AT1G78080	AT1G11670	AT4G35320		AT1G48330	AT1G55260	AT1G19210	AT4G23870
AT1G64780	AT5G55080	AT3G29410	AT2G31460	AT3G12880	AT5G40850		AT1G73830	AT1G80280	AT1G19670	AT1G69490
AT1G49430	AT1G09950	AT5G16410	AT5G27600	AT3G32990	AT5G58570		AT1G76090	AT4G37240	AT1G77860	AT5G40800
AT4G12880	AT1G70860	AT5G12270	AT4G21570	AT2G22500	AT1G44350		AT1G20070	AT1G76090	AT3G54590	AT2G15040
AT1G48100	AT3G43630	AT1G07730	AT5G67480	AT2G32510	AT2G12290		AT4G38850	AT4G02060	AT2G04395	AT3G28310
AT2G21050	AT3G08762	AT1G23760	AT4G31860	AT3G47950	AT3G47370		AT5G50335	AT3G10870	AT4G03823	AT1G02340
AT3G15650	AT1G15850	AT1G16410	AT3G11340	AT2G32150	AT1G07090		AT5G42900	AT3G28040	AT1G02710	AT5G62040
AT1G13730	AT4G29740	AT4G36570	AT2G20340	AT1G30320	AT1G69530		AT3G50970	AT3G07650	AT1G72520	AT5G55950
AT5G61780	AT4G08406	AT3G45700	AT4G15610	AT1G19670	AT4G22380		AT2G04070	AT3G42660	AT3G27500	AT3G62780
AT1G51080	AT5G40700	AT1G76800	AT1G52890	AT1G72416	AT2G31060		AT4G15610	AT2G37130	AT1G49370	AT2G41190
AT2G39020	AT2G16835	AT5G60660	AT1G26800	AT5G41600	AT4G31790		AT5G62280	AT4G30800	AT3G04550	AT4G29270
AT2G27840	AT1G22280	AT3G01760	AT4E11720	AT3G56260	AT4G32800		AT2G40610	AT2G38110	AT4G11460	AT5G39860
AT5G41460	AT1G51470	AT1G36680	AT3G28300	AT5G44020	AT4G34950		AT2G28630	AT3G06530	AT4G00165	AT4G39795
AT1G18540	AT3G29255	AT1G15460	AT2G05540	AT1G51780	AT5G08180		AT1G28330	AT3G18600	AT2G44250	AT3G14370
AT5G61810	AT1G70944	AT1G70720	AT5G13740	AT2G45820	AT1G63780		AT5G15190	AT5G12420	AT1G63960	AT1G48100
AT1G64790	AT5G25400	AT5G20860	AT5G54170	AT3G33002	AT4G36670		AT5G25110	AT3G10530	AT2G22770	AT1G50830
AT2G18400	AT4G30300	AT1G49450	AT1G23440	AT1G79160	AT3G57040		AT4G35770	AT5G64572	AT2G24870	AT2G22810
AT5G65890	AT3G14520	AT5G53250	AT5G48850	AT2G22870	AT3G05660		AT2G23910	AT3G56370	AT1G55990	AT1G10560
AT2G38760	AT5G33390	AT1G09155	AT1G77760	AT3G23250	AT5G09510		AT5G59320	AT1G72430	AT1G54010	AT1G78070
AT4G30330	AT5G27807	AT1G02820	AT3G10400	mirspoT959	AT5G22650		AT3G04290	AT4G22470	AT1G44160	AT1G04570
AT3G09210	AT4G05570	AT4G13620	AT3G09440	AT1G76180	AT5G22790		AT5G48490	AT5G20250	AT1G32640	AT4G06534
AT3G02870	AT2G03630	AT5G33303	AT2G34660	AT5G53050	AT3G23880		AT4G12500	AT5G26860	AT3G20440	AT1G65310
AT4G38100	AT5G10220	AT2G18550	AT4G29700	AT2G46510	AT4G37520		AT3G24982	AT4G24350	AT3G53232	AT3G03830
AT2G39390	AT5G42635	AT3G26818	AT2G41380	AT1G18730	AT4G19700		AT4G12490	AT5G56870	AT1G10760	AT3G01960
AT5G65880	AT5G67390	AT4G24140	AT3G09350	AT4G17230	AT2G09970		AT2G23170	AT2G21790	AT1G62835	AT1G52000
AT5G45590	AT2G14240	AT5G41570	AT1G13990	AT5G05730	AT5G16340		AT2G16060	AT2G02100	AT3G50270	AT2G40750
AT5G16000	AT3G30840	AT5G18910	AT5G41310	AT1G51090	AT3G20590		AT4G12480	AT4G30270	AT3G54050	AT3G50970
AT3G21190	AT1G56250	AT4G12510	AT5G42020	AT5G47220	AT4G24800		AT5G27780	AT4G15610	AT1G66100	AT4G38530
AT4G31590	AT1G22180	AT1G78990	AT5G13550	AT4G37260	AT5G39500			AT3G62150	AT3G22830	AT1G15550
AT5G63450	AT5G20447	AT3G51642	AT1G32460	AT1G51805	AT3G04060			AT3G01970	AT3G45070	AT1G29420
AT1G11720	AT5G40800	AT1G06100	AT1G80840	AT5G10300	AT2G33710			AT1G52910	AT2G23590	AT2G15042
AT5G43080	AT2G36180	AT3G52790	AT1G64900	AT5G53760	AT3G23080			AT3G56200	AT1G20510	AT4G34650
AT1G19440	AT3G42252	AT2G35210	AT1G66100	AT1G68500	AT2G39340			AT4G02850	AT3G59340	AT5G46220
AT1G76790	AT5G47306	AT1G24420	AT3G62860	AT1G80840	AT2G37080			AT1G10070	AT1G50900	AT5G65230
AT5G49330	AT5G33388	AT5G57770	AT5G03240	AT2G23120	AT5G07100			AT1G27030	AT2G35130	AT1G51090
AT2G47390	AT4G07786	AT3G03530	AT3G28300	AT2G27420	AT3G57780			AT2G29460	AT1G48530	AT2G27402
AT5G15520	AT1G14960	AT4G02090	AT3G47640	AT4G02360	AT1G68765			AT1G04040	AT2G26520	AT1G03010
AT3G44750	AT3G42130	AT1G33340	AT3G07720	AT2G39250	AT2G02710			AT3G04720	AT2G45350	AT4G21380
AT5G41670	AT4G03039	AT5G07690	AT4G30450	AT2G44840	AT5G45510			AT1G67750	AT3G24520	AT4G38400
AT3G11120	AT3G03080	AT5G23750	AT3G18290	AT1G01470	AT1G80920			AT2G43590	AT3G44860	AT1G29450
AT2G02740	AT2G22960	AT2G16230	AT1G52720	AT2G42530	AT4G36180			AT3G16670	AT1G14240	AT4G30110
AT4G00490	AT5G51250	AT2G45040	AT2G29500	AT1G02400	AT3G06160			AT3G16530	AT1G16370	AT5G18060
AT1G67690	AT5G56640	AT5G07190	AT1G02850	AT3G17860	AT1G67720			AT1G03870	AT3G50130	AT3G05030
AT5G06770	AT1G65445	AT5G09978	AT2G17840	AT5G20000	AT1G64860			AT5G49360	AT2G01150	AT4G28700
AT1G26910	AT2G10870	AT5G62040	AT1G73325	AT5G26340	AT4G11830			AT5G15350	AT1G69523	AT5G09730
AT3G19790	AT2G16970	AT5G47950	AT4G24960	AT2G17500	AT5G47730			AT3G44750	AT1G35730	AT2G45800
AT5G10920	AT2G18530	AT2G18620	AT1G57590	AT1G71030	AT1G30620			AT2G28190	AT2G45180	AT3G28220
AT2G45710	AT2G44840	AT5G26730	AT2G46600	AT5G41310	AT3G62010			AT1G33170	AT1G68890	AT2G47780
AT5G10430	AT2G05530	AT2G21100	AT2G18700	AT1G57590	AT3G25560			AT1G66940	AT3G54770	AT3G62070
AT5G02270	AT2G19146	AT3G06545	AT4G12400	AT1G66580	AT2G39850			AT5G05440	AT2G01430	AT1G29500
AT5G27770	AT2G16340	AT2G29010	AT4G24350	AT1G72680	AT3G10640			AT1G58270	AT1G20020	AT1G68238
AT5G23420	AT1G56660	AT5G59090	AT5G02500	AT4G34630	AT5G27350			AT4G08950	AT3G11110	AT1G64380
AT1G78210	AT4G25470	AT1G23110	AT5G08530	AT5G14780	AT5G04020			AT3G23550	AT3G50300	AT4G23020
AT4G18730	AT5G48605	AT5G36180	AT2G26150	AT3G62550	AT3G57410			AT2G38310	AT2G03550	AT1G08890
AT1G77590	AT2G05190	AT1G03020	AT3G48520	AT5G52640	AT1G19485			AT1G07260	AT2G21990	AT5G10410
AT3G48490	AT5G19257	AT5G58310	AT3G03990	AT1G76530	AT1G74690			AT5G24160	AT1G49380	AT4G40070
AT3G18000	AT1G18300	AT2G37700	AT5G09440	AT4G01610	AT1G27030			AT5G07030	AT2G30690	AT5G49120
AT2G21380	AT1G26976	AT4G31680	AT1G70530	AT1G07890	AT1G55020			AT5G51750	AT3G59200	AT5G23750
AT5G47930	AT4G14301	AT4G22230	AT5G17380	AT2G37770	AT1G24140			AT4G12500	AT4G10390	AT4G06536
AT3G03220	AT2G14935	AT1G33770	AT5G20000	AT1G21270	AT4G21760			AT3G58120	AT1G26820	AT2G30420
AT4G17540	AT4G21437	AT4G04293	AT5G19110	AT3G18080	AT5G61590			AT4G12490	AT1G78490	AT5G10250
AT2G39130	AT4G18650	AT1G06830	AT1G52030	AT1G78380	AT4G08920			AT1G31680	AT2G34060	AT5G57240
AT1G34010	AT4G03050	AT3G08490	AT1G75280	AT4G27070	AT3G18710			AT5G48490	AT3G44570	AT5G23980
AT2G29550	AT3G45000	AT4G37950	AT2G23150	AT2G02990	AT3G45900			AT5G57560	AT2G46110	AT3G05890
AT2G40840	AT1G13070	AT1G55240	AT4G23600	AT3G11340	AT1G10760			AT1G24020	AT3G63375	AT3G05640
AT1G08470	AT5G26320	AT5G35390	AT1G04690	AT1G11910	AT3G62150			AT1G31690	AT1G68350	AT5G18010
AT4G32390	AT1G17710	AT3G26610	AT3G10300	AT4G13180	AT5G23720			AT4G12480	AT2G24060	AT5G37300
AT5G59340	AT1G50390	AT5G45240	AT5G66540	AT2G41380	AT5G28770			AT5G61160	AT1G51940	AT5G62210
AT3G50070	AT3G26511	AT2G31081	AT4G18440	AT1G76520	AT2G21380			AT3G04290	AT2G26870	AT3G46130
AT5G03760	AT2G22950	AT3G30260	AT5G10300	AT3G15356	AT2G28360			AT5G64570	AT3G25770	AT5G62280
AT5G46280	AT3G16851	AT2G04135	AT1G20440	AT2G05540	AT1G13650				AT3G22210	AT5G11590
AT3G04770	AT2G13320	AT5G62720	AT1G21680	AT5G03630	AT3G17040				AT1G04660	AT3G51895
AT5G49100	AT1G63860	AT3G29780	AT5G44100	AT1G75830	AT4G00440				AT1G19320	AT2G19810
AT4G01350	AT1G17420	AT3G56275	AT4G35630	AT2G05520	AT1G19220				AT2G27690	AT1G68110
AT5G15320	AT3G58910	AT4G22212	AT5G19440	AT4G39080	AT5G09410				AT2G02250	AT5G10930
AT1G80530	AT1G79580	AT2G34210	AT3G25180	AT4G32930	AT4G37550				AT1G66940	AT4G28240
AT5G20270	AT1G44875	AT3G51570	AT5G58070	AT2G37710	AT2G38650				AT1G70885	AT2G16990
AT2G30040	AT5G18890	AT3G22540	AT4G37410	AT5G03350	AT1G14380				AT1G61255	AT5G60900
AT2G24490	AT5G39480	AT3G46270	AT1G64780	AT5G17380	AT5G13460				AT3G45850	AT2G23030
AT2G38270	AT1G02681	AT5G36260	AT2G47730	AT1G75040	AT2G39580				AT4G11100	AT3G55760
AT5G52180	AT2G40990	AT3G27970	AT3G04010	AT2G38170	AT1G18840				AT2G38390	AT2G30432
AT5G50950	AT1G70410	AT5G37690	AT5G16010	AT3G28730	AT1G22530				AT1G01080	AT3G03840
AT4G25630	AT3G51910	AT4G12330	AT3G56200	AT2G38180	AT1G63240				AT1G56670	AT1G29440
AT4G13220	AT3G18957	AT3G49190	AT4G15765	AT5G48850	AT2G11240				AT1G05385	AT4G10310
AT5G63430	AT5G49470	AT5G10770	AT4G31780	AT2G23150	AT3G62590				AT3G21680	AT2G33750
AT2G33840	AT5G52020	AT2G23540	AT2G16500	AT2G39030	AT5G14780				AT1G63910	AT5G01015
AT5G05820	AT2G13851	AT4G31470	AT2G34070	AT2G37760	AT3G23920				AT3G51450	AT1G20440
AT1G67750	AT4G31280	AT4G14650	AT3G10660	AT1G21520	AT5G44750				AT1G49975	AT1G49750
AT5G18790	AT5G53640	AT5G25810	AT1G19640	AT1G73260	AT2G41960				AT1G69200	AT3G23880
AT3G07670	AT2G03170	AT3G25820	AT5G52310	AT1G07890	AT5G12930				AT3G15050	AT3G28880
AT3G48425	AT2G10380	AT3G60700	AT3G45140	AT3G28210	AT4G17500				AT1G14180	AT3G48260
AT5G49555	AT5G46871	AT1G27670	AT4G21910	AT1G07890	AT3G54420				AT3G05625	AT1G02205
AT3G20390	AT5G03260	AT5G56320	AT5G06870	AT1G07400	AT1G28330				AT1G78750	AT2G46440
AT3G57490	AT3G32950	AT4G22666	AT4G30530	AT2G05380	AT4G30790				AT1G67260	AT4G10150
AT5G41070	AT4G29690	AT2G15300	AT5G56760	AT3G02480	AT5G13630				AT3G20087	AT1G67750
AT4G34490	AT1G62560	AT4G10010	AT3G22370	AT4G11600	AT1G80930				AT4G09650	AT3G12710
AT1G73530	AT4G23180	AT1G06120	AT5G26220	AT5G10760	ATCG00820				AT1G78995	AT4G21970
AT2G37640	AT1G19890	AT3G22231	AT5G26340	AT2G25000	AT1G21160				AT3G59740	AT2G11810
AT2G35450	AT1G54720	AT2G23620	AT4G27640	AT1G76960	AT3G03470				AT3G19430	AT3G27940
AT2G07340	AT1G66090	AT3G43110	AT2G05380	AT1G02850	AT3G46620				AT1G70760	AT5G54190
AT3G13520	AT4G06531	AT2G30210	AT1G54100	AT3G04720	AT4G00900				AT1G17380	AT1G06980
AT3G17130	AT2G40000	AT4G30670	AT3G44190	AT2G43510	AT5G24490				AT1G55370	AT5G22500
AT3G06410	AT1G19210	AT2G48080	AT1G59860	AT4G02520	AT1G53440				AT1G79100	AT4G21650
AT3G23830	AT5G16336	AT2G30540	AT5G07440	AT3G55920	AT5G25560				AT2G28605	AT4G30650
AT5G45280	AT4G08263	AT2G36560	AT3G14990	AT3G46220	AT4G33550				AT3G59780	AT3G03450
AT4G15920	AT4G28000	AT3G46880	AT1G17420		AT3G56410				AT3G18110	AT1G77960
AT5G65860	AT3G32903	AT5G52790	AT5G51070		AT1G42990				AT2G17972	AT1G11210
AT2G18890	AT1G64590	AT5G01360	AT1G07890		AT1G11050				AT1G14700	AT1G07440
AT2G04032	AT3G33073	AT2G31540	AT1G62570		AT1G59700				AT1G17650	AT1G29460
AT2G16890	AT3G08900	AT4G28940	AT5G53450		AT5G04040				AT4G01900	AT3G62090
AT2G03090	AT1G49250	AT5G43590	AT2G33380		AT1G62740				AT4G02320	AT5G62430
AT1G74430	AT1G54926	AT4G03610	AT4G33666		AT2G17820				AT1G06000	AT4G04630
AT3G55170	AT4G28365	AT2G11810	AT3G24500		AT5G26570				AT2G39470	AT5G03960
AT4G11010	AT1G17380	AT1G73325	AT3G57520		AT1G58250				AT1G55490	AT3G03850
AT1G72470	AT2G06875	AT3G25830	AT1G51780		AT5G66400				AT3G29410	AT4G26530
AT1G06550	AT2G03913	AT4G24170	AT1G72680		AT1G26270				AT1G44350	AT1G14600
AT3G23210	AT1G16150	AT4G15960	AT3G13610		AT1G47900				AT4G03610	AT5G12050
AT1G26210	AT2G24600	AT2G31220	AT3G16400		AT3G16530				AT1G68590	AT1G02350
AT2G38480	AT4G27657	AT4G17480	AT1G16030		AT1G54130				AT3G14330	AT4G14700
AT5G15760	AT3G28990	AT1G77960	AT2G30140		AT1G76810				AT1G35680	AT5G34795
AT5G08040	AT3G49630	AT5G51950	AT5G53420		AT5G57560				AT1G22590	AT5G02230
AT5G03850	AT5G09910	AT3G31314	AT5G42650		AT1G79830				AT2G36050	AT2G40670
AT2G21580	AT2G25200	AT2G04480	AT4G17470		AT5G16030				AT1G70820	AT5G10570
AT1G17050	AT2G26150	AT5G25090	AT4G27070		AT1G02960				AT1G52410	AT3G16800
AT4G29480	AT2G20619	AT5G07700	AT5G13220		AT5G18170				AT3G49930	AT4G39800
AT4G24010	AT2G23830	AT1G74500	AT3G02550		AT3G01810				AT4G02790	AT2G36430
AT5G13000	AT3G16520	AT2G47880	AT4G27790		AT5G38150				AT3G25760	AT5G01880
AT4G33440	AT1G31358	AT5G06800	AT1G52400		AT4G31870				AT1G60260	AT5G35490
AT2G46170	AT3G31530	AT5G27910	AT1G75270		AT1G58290				AT2G22230	AT1G71200
AT5G42480	AT3G46480	AT5G42500	AT5G06860		AT1G67230				AT1G26230	AT4G27440
AT1G47900	AT5G28800	AT2G40113	AT3G51660		AT5G13490				AT4G11190	AT3G50840
AT1G50010	AT3G48360	AT3G15250	AT4G02360		AT3G47890				AT2G22760	AT3G11410
AT1G35550	AT1G30282	AT5G67620	AT3G22060		AT1G73370				AT3G12930	AT4G26960
AT1G44900	AT1G65390	AT4G26830	AT4G15210		AT3G14940				AT1G11735	AT1G14520
AT5G61020	AT4G31800	AT5G38820	AT4G25200		AT1G22060				AT2G46375	AT3G02410
AT3G06700	AT2G36815	AT2G20080	AT3G15720		AT3G10420				AT3G29590	AT4G01200
AT1G65560	AT4G14670	AT3G18170	AT2G43520		AT4G22920				AT1G64107	AT3G08940
AT1G52300	AT5G39290	AT4G17860	AT3G59220		AT3G46600				AT3G10840	AT2G15970
AT3G25530	AT3G03620	AT1G48670	AT2G37770		AT3G50240				AT1G61120	AT2G18560
AT3G53680	AT1G17277	AT3G10150	AT2G23150		AT3G56200				AT2G36230	AT4G17030
AT4G39330	AT5G55360	AT1G68040	AT2G15490		AT2G25735				AT3G14220	AT4G01450
AT4G30340	AT1G56540	AT1G72350	AT2G43530		AT5G56010				AT1G47760	AT3G03820
AT4G26670	AT3G33189	AT3G07425	AT3G55970		AT4G36980				AT1G18265	AT3G09540
AT3G19730	AT4G35110	AT2G36100	AT2G43510		AT3G54500				AT3G17830	AT5G44210
rpl36	AT3G10185	AT4G29180	AT5G23660		AT1G15290				AT2G29630	AT1G77400
AT4G20120	AT3G61290	AT1G73780	AT1G52410		AT3G17750				AT3G63140	AT2G41090
AT1G03160	AT5G39640	AT3G06390	AT3G16470		AT4G37080				AT4G00370	AT5G57685
AT4G18240	AT4G26390	AT2G04032	AT2G37180		AT4G32620				AT3G49690	AT1G29510
AT1G79410	AT5G15040	AT1G71692	AT1G33110		AT5G57350				AT3G57180	AT1G29910
AT3G08630	AT3G11825	AT5G65730	AT5G24420		AT1G03090				AT3G54830	AT5G66400
AT5G27850	AT5G38680	AT5G36130	AT4G02380		AT5G40450				AT1G12560	AT5G02190
AT5G07900	AT5G28781	AT5G04970	AT1G09970		AT3G21700				AT2G43030	AT4G19170
AT2G31610	AT3G42250	AT2G35000	AT2G34810		AT5G24800				AT3G01500	AT2G35930
AT5G64030	AT5G05410	AT5G62360	AT1G07890		AT1G77580				AT3G44800	AT4G24380
AT3G51030	AT1G03810	AT2G20700	AT3G15356		AT1G18870				AT1G74660	AT5G55200
AT3G25470	AT2G21172	AT2G20750	AT5G20230		AT5G65440				AT1G23720	AT1G75960
AT1G51440	AT2G39865	AT4G09990	AT1G78380		AT4G26630				AT2G25160	AT1G30320
AT1G60260	AT1G20823	AT1G26360	AT2G24850		AT4G17900				AT2G21900	AT5G63490
AT2G38170	AT4G05140	AT2G35380	AT1G66580		AT3G01680				AT4G11210	AT1G42990
AT3G14080	AT2G15370	AT1G14185	AT3G50970		AT3G50910				AT4G11610	AT4G27860
AT1G77740	AT3G52690	AT3G25790	AT1G66760		AT4G16870				AT4G08620	AT5G05730
AT5G02830	AT2G11651	AT5G06200	AT1G79410		AT1G32530				AT2G26620	AT2G41250
AT1G22770	AT3G01322	AT2G38080	AT1G26770		AT2G14680				AT4G09600	AT5G54300
AT5G50810	AT5G55508	AT5G45210	AT2G29450		AT1G19715				AT3G12685	AT4G28390
AT2G26910	AT1G65541	AT2G13820	AT3G47950		AT1G21550				AT2G37610	AT3G16460
AT3G16480	AT2G44175	AT4G31610	AT2G47180		AT5G45820				AT3G43670	AT5G47230
AT1G67660	AT5G60530	AT3G29430	AT1G76520		AT5G61600				AT3G44890	AT3G28050
AT5G43140	AT3G47960	AT5G25830	AT1G76790		AT5G65730				AT2G16367	AT2G25450
AT3G43610	AT5G57200	AT5G51720	AT1G05670		AT2G18700				AT2G29180	AT4G15765
AT2G22190	AT1G69820	AT1G74460	AT5G17860		AT3G50380				AT1G54970	AT1G60960
AT1G55130	AT4G03750	AT5G44417	AT2G37760		AT4G25380				AT1G51470	AT1G72430
AT3G09630	AT4G11870	AT3G21340	AT1G76530		AT3G17850				AT1G29860	AT5G65280
AT5G08610	AT4G18790	AT5G14160	AT4G34710		AT4G20830				AT3G15190	AT2G26740
AT2G44940	AT3G21481	AT5G19970	AT2G29440		AT3G28340				AT1G54500	AT3G16650
AT5G08320	AT3G20850	AT1G05310	AT1G07890		AT3G01290				AT1G20657	AT5G53970
AT5G05370	AT2G04300	AT5G38450	AT2G39330		AT5G54300				AT1G27480	AT4G17070
AT4G30160	AT2G16019	AT3G25795	AT5G48540		AT3G29320				AT1G26762	AT3G55130
AT3G50620	AT5G50915	AT1G16400	AT5G03630		AT5G18240				AT3G48350	AT3G63010
AT1G71810	AT1G36595	AT1G64000	AT2G43820		AT4G28350				AT2G18470	AT5G46500
AT1G59990	AT2G12530	AT3G32040	AT1G76600		AT4G29750				AT1G65180	AT3G03270
AT4G18590	AT3G45710	AT5G19890	AT4G11600		AT3G02170				AT4G09920	AT2G30600
AT2G01870	AT5G18510	AT4G24080	AT2G39030		AT1G78580				AT2G37660	AT5G57560
AT4G02500	AT2G01300	AT4G02850	AT2G17500		AT2G33590				AT3G52150	AT1G08830
AT5G38290	AT3G62400	AT3G61400	AT4G34110		AT4G11370				AT2G32510	AT5G54170
AT3G29320	AT4G37840	AT4G39700	AT1G57590		AT3G01670				AT3G07000	AT3G02140
AT5G53070	AT3G45960	AT1G66800	AT3G28210		AT3G19370				AT3G09050	AT3G21780
AT2G20370	AT4G19520	AT1G19900	AT1G02850		AT2G40000				AT3G61840	AT3G05360
AT3G28290	AT5G35045	AT5G14330	AT2G36380		AT2G36970				AT1G07320	AT3G10525
AT2G26730	AT2G11775	AT1G53885	AT2G17500		AT5G41790				AT3G04910	AT1G72940
AT2G17360	AT4G11050	AT4G12520	AT5G63780		AT5G41140				AT3G17170	AT2G30540
AT1G10640	AT5G28070	AT1G24147	AT3G11480		AT1G26800				AT2G25625	AT5G60730
rps8	AT5G34358	AT2G47530	AT5G39050		AT5G02810				AT2G34090	AT4G05010
AT2G45440	AT3G14490	AT2G37440	AT2G38240		AT5G48490				AT1G50732	AT1G60270
AT1G67430	AT4G11880	AT1G73165	AT4G13180		AT5G51750				AT2G17695	AT3G01970
AT2G40280	AT5G53720	AT5G52080	AT4G01870		AT2G15020				AT2G47590	AT1G78000
AT5G61240	AT2G20670	AT1G13970	AT5G52640		AT2G37870				AT2G32180	AT1G24100
AT2G32690	AT2G33790	AT5G51780	AT1G43160		AT4G17840				AT3G50170	AT1G51270
AT4G27080	AT3G43153	AT3G18217	AT5G54206		AT1G18620				AT2G13680	AT3G27190
AT4G14440	AT4G32800	AT4G35160	AT2G29420		AT1G65010				AT1G10522	AT4G04610
AT5G17780	AT5G03360	AT3G18200	AT3G55920		AT5G16180				AT3G30875	AT4G20110
AT1G06620	AT2G04033	AT5G57785	AT5G49480		AT5G65770				AT1G05040	AT3G22740
AT4G18030	AT3G17690	AT3G06035	AT1G07400		AT3G53980				AT1G15980	AT2G39420
AT2G15280	AT1G29620	AT1G08590	AT3G46220		AT2G32860				AT2G35370	AT2G47180
AT4G15790	AT2G38790	AT2G14095	AT3G28730		AT4G03320				AT3G26445	AT5G50915
AT2G20290	AT5G36650	AT1G30840			AT3G15450				AT1G24148	AT5G49110
AT4G14320	AT5G57535	AT3G19710			AT5G27420				AT3G44805	AT3G57760
AT5G24000	AT1G75610	AT4G12030			AT2G37760				AT2G24090	AT1G24530
AT5G01460	AT1G48150	AT1G61270			AT5G39610				AT1G59840	AT5G58570
AT1G04270	AT1G53830	AT1G65450			AT3G25230				AT3G59790	AT5G37740
AT1G74270	AT1G63210	AT5G33395			AT1G62570				AT2G36145	AT1G28190
AT5G65280	AT3G56000	AT1G14240			AT1G01140				AT3G06140	AT1G67070
AT1G31817	AT3G20140	AT1G45015			AT3G14990				AT3G16290	AT1G62660
AT1G11440	AT5G59040	AT1G43140			AT4G30270				AT1G74950	AT3G58200
AT4G12650	AT1G76640	AT1G51260			AT5G24110				AT1G70700	AT3G29035
AT5G02450	AT2G03570	AT5G50950			AT4G37290				AT3G18777	AT1G25220
AT3G14890	AT5G41390	AT5G65340			AT1G05575				AT3G22425	AT1G70000
AT5G52110	AT1G66852	AT1G77790			AT1G05340				AT1G05310	AT1G32460
AT3G07910	AT4G08151	AT2G03370			AT2G29460				AT2G18980	AT1G75440
AT5G55580	AT4G09170	AT5G37820			AT1G53450				AT1G22550	AT5G36220
AT1G12450	AT1G35333	AT2G07827			AT1G48490				AT3G13000	AT1G30410
AT5G14610	AT3G61678	ATMG00760			AT5G56000				AT2G34220	AT1G32690
AT2G46540	AT4G35150	AT1G50090			AT3G47910				AT1G32990	AT1G66580
AT3G14790	AT1G22015	ATMG00160							AT4G10470	AT1G62180
AT4G18270	AT1G34330	AT2G29170							AT3G58070	AT3G44260
AT4G16720	AT1G76728	AT4G09820							AT2G28670	AT5G58210
AT5G62790	AT4G36925	AT2G07806							AT2G35380	AT5G39090
AT1G49410	AT1G55060	AT2G32190							AT1G63520	AT5G24160
AT3G58700	AT2G47570	AT3G22133							AT2G39420	AT1G27760
AT4G14240	AT2G25340	ATMG00080							AT2G45420	AT5G14700
AT1G24070	AT2G05050	AT1G03660							AT2G48070	AT1G32940
AT1G13250	AT4G29281	AT5G06043							AT3G10000	AT3G16860
AT1G31190	AT2G04750	ATMG01050							AT3G25920	AT3G12520
AT2G44740	AT5G41080	AT1G65347							AT3G25880	AT4G11290
AT1G23410	AT4G15885	AT2G07813							AT1G07440	AT1G30475
AT4G25960	AT1G44510	AT2G07830							AT1G62780	AT5G27600
AT3G26700	AT3G24216	AT5G05290							AT3G09210	AT1G73210
AT2G14460	AT1G12938	AT5G25190							AT4G01310	AT3G51660
AT1G79440	AT4G37060	AT5G22300							AT1G08005	AT1G55920
AT1G14020	AT1G57943	ATMG01200							AT1G78950	AT2G40140
AT2G39290	AT3G54700	AT3G03670							AT1G61575	AT1G72180
AT1G52910	AT3G22830	AT4G23810							AT1G74930	AT4G01720
AT5G02180	AT5G28295	AT5G45090							AT4G04570	AT4G32480
AT3G54280	AT1G52040	AT2G07811							AT2G30390	AT1G12240
AT4G36470	AT3G11310	ATMG00680							AT1G60600	AT4G27460
AT2G19670	AT5G13380	AT1G50650							AT1G34065	AT1G05000
AT2G20585	AT1G77992	AT1G05700							AT3G01810	AT5G63970
AT5G14570	AT4G29905	AT1G57630							AT1G45616	AT1G75580
AT1G02180	AT1G13700	ATMG00770							AT2G35500	AT4G18210
AT1G09780	AT1G29715	AT2G07701							AT3G04790	AT4G23260
AT1G49580	AT2G31271	AT4G36950							AT1G64355	AT2G30100
AT5G55120	AT5G48070	AT1G51780							AT1G35180	AT5G27520
AT1G04290	AT1G14480	AT2G07735							AT1G56190	AT5G09440
AT5G40500	AT5G38710	AT2G07707							AT2G06520	AT2G40520
AT2G19680	AT5G65158	AT2G43000							AT3G15520	AT1G36370
AT3G44620	AT4G07670	AT2G35580							AT1G28230	AT1G71880
AT2G24970	AT1G43780	AT3G59900							AT1G11860	AT5G54720
AT4G12410	AT3G29420	AT5G40451							AT2G31040	AT5G45380
AT2G27030	AT1G65790	AT1G11265							AT2G25480	AT5G65170
AT1G01100	AT1G12960	AT2G47780							AT3G47860	AT1G22500
AT5G47030	AT2G24000	AT3G29769							AT3G26060	AT3G44320
AT3G06040	AT3G13784	AT1G07160							AT3G30725	AT2G46450
rps18	AT3G20950	AT3G53160							AT3G13898	AT2G39210
AT5G03030	AT4G08600	AT1G66780							AT2G19660	AT2G34220
AT5G13460	AT1G32570	AT2G07786							AT3G16460	AT4G39950
AT4G24460	AT1G39110	AT2G11430							AT3G52380	AT2G27150
AT4G33110	AT4G39770	AT5G13225							AT3G07670	AT3G14680
AT5G19850	AT5G04853	AT1G32870							AT2G41990	AT1G17745
AT3G25100	AT2G34990	AT2G29480							AT1G24070	AT3G15357
AT4G36810	AT3G04050	AT2G40802							AT2G37450	AT1G15170
AT4G31600	AT5G28630	AT2G31860							AT1G54930	AT1G06520
AT1G26100	AT5G31087	AT2G14661							AT3G27850	AT1G52855
AT2G45770	AT5G37990	AT4G11890							AT3G20760	AT5G59730
AT3G57760	AT4G35985	AT1G52120							AT3G10185	AT2G38310
AT5G28290	AT2G21740	AT2G37810							AT1G14345	AT5G04720
AT3G02450	AT3G17140	AT3G60647							AT2G20890	AT2G21350
AT2G46090	AT2G24748	ATMG00120							AT1G47930	AT5G64260
AT4G34610	AT3G10950	AT1G52130							AT1G56580	AT4G15680
AT3G10270	AT1G32720	AT2G07785							AT4G02530	AT2G46650
AT2G04280	AT1G54300	AT2G07670							AT2G31170	AT4G04840
AT5G52010	AT1G10010	AT1G64660							AT1G78476	AT2G37970
AT5G04790	AT2G30790	AT3G62100							AT2G47015	AT1G23710
AT5G46510	AT5G52360	AT3G05360							AT2G24400	AT2G38180
AT1G78620	AT1G02800	AT5G64790							AT1G72480	AT4G37900
AT3G11250	AT1G17350	AT2G02340							AT2G26550	AT4G24160
AT4G14960	AT1G21950	AT2G43570							AT3G47450	AT2G36080
AT3G05000	AT2G03821	AT3G46658							AT3G03776	AT3G20660
AT5G44370	AT4G07747	AT1G56060							AT1G18730	AT2G26530
AT5G19510	AT3G30816	AT5G22315							AT2G24692	AT2G24100
AT4G00370	AT2G25171	AT4G25380							AT2G21660	AT4G12720
AT4G37910	AT3G49790	AT5G57760							AT1G48350	AT1G06160
AT2G35520	AT5G28080	AT5G57920							AT2G31890	AT1G49520
AT1G20870	AT1G52211	AT5G02780							AT1G68540	AT4G01010
AT3G02730	AT2G11990	AT2G07708							AT2G14100	AT1G01010
AT2G16750	AT3G15450	AT3G46660							AT1G16020	AT2G20560
AT1G31500	AT5G09640	ATMG00510							AT1G18620	AT2G28660
AT1G53920	AT1G27380	AT2G37800							AT1G18140	AT4G19370
AT4G18460	AT2G15350	AT3G44830							AT2G26640	AT5G20400
AT4G16360	AT2G15600	AT1G53130							AT2G01918	AT5G58350
AT2G02590	AT5G28580	AT2G33130							AT1G24330	AT2G38860
AT5G12150	AT4G29780	AT5G03860							AT2G29980	AT5G20910
AT3G62870	AT3G14515	AT2G36770							AT1G64510	AT5G54100
AT1G07770	AT3G20555	AT5G25260							AT2G27040	AT1G74360
AT2G38650	AT2G37900	AT4G15310							AT4G09810	AT3G09405
AT1G16750	AT3G28918	AT1G15825							AT1G11130	AT2G22860
AT2G32930	AT2G25090	AT2G07702							AT1G29530	AT4G35720
AT1G70270	AT4G23200	AT3G32223							AT3G62910	AT2G46810
AT4G33865	AT3G26190	ATCG00850							AT1G05850	AT1G31550
AT1G78050	AT2G23080	AT4G28110							AT2G34640	AT5G15850
AT3G14450	AT5G49750	AT1G69920							AT2G21530	AT4G11670
AT2G31040	AT5G52330	AT2G07666							AT2G21710	AT1G74020
AT1G17060	AT3G42300	AT4G34380							AT3G52940	AT1G30040
AT2G39080	AT5G14900	AT5G67340							AT4G04330	AT3G19150
AT1G64400	AT3G25180	AT2G41230							AT1G74480	AT3G10985
AT2G19760	AT4G22950	AT2G43620							AT3G03630	AT1G76930
AT5G07350	AT2G31957	AT3G44796							AT3G61870	AT5G62360
AT5G62580	AT5G38344	ATMG00450							AT3G54790	AT2G38290
AT3G61130	AT5G59120	AT1G35230							AT1G14150	AT1G52315
AT5G14460	AT5G08030	AT2G19060							AT2G01590	AT4G33560
AT4G35340	AT1G61340	AT1G71520							AT1G69370	AT4G34150
AT5G05170	AT1G35970	AT2G19050							AT2G44640	AT4G27450
AT1G80600	AT3G58080	AT3G54150							AT2G44650	AT5G13750
AT2G45400	AT3G04640	AT1G30100							AT3G53130	AT3G13100
AT5G61570	AT2G15042	AT3G13433							AT3G18070	AT4G11600
AT4G11980	AT5G66970	AT2G03770							AT1G61240	AT4G29950
AT4G30810	AT2G27080	AT1G61800							AT1G70880	AT1G66160
AT4G33525	AT1G02320	ATMG01350							AT4G03150	AT2G27310
AT5G20130	AT2G42090	AT3G61330							AT3G21550	AT3G08860
AT2G44090	AT3G49070	AT5G09570							AT3G51220	AT4G04830
AT2G44310	AT5G59670	AT1G70440							AT3G45050	AT4G02360
AT2G27290	AT5G33370	AT5G52720							AT4G00480	AT3G58150
AT5G23250	AT1G50330	AT1G42320							AT3G44620	AT5G47220
AT1G61570	AT3G47340	AT2G07809							AT1G43560	AT5G03780
AT5G08030	AT4G22020	AT1G26945							AT2G25840	AT2G40095
AT5G10260	AT5G40847	AT2G07825							AT2G45340	AT5G04150
AT1G61580	AT1G18486	AT2G35980							AT1G16490	AT5G47240
AT5G20290	AT5G43410	AT3G29970							AT3G23070	AT4G18440
AT5G63120	AT5G25240	AT4G08138							AT1G69526	AT1G58370
AT4G31530	AT1G02810	ATCG00520							AT3G29375	AT5G60270
AT1G26180	AT1G21327	AT1G65500							AT1G32470	AT5G58120
AT5G53060	AT3G06460	AT2G35387							AT1G57590	AT3G13380
AT2G15000	AT5G19800	AT3G60650							AT1G50110	AT5G17760
AT2G29050	AT2G23410	AT4G31370							AT2G36355	AT5G03380
AT5G15780	AT1G02490	AT5G56470							AT2G32230	AT3G55646
AT1G48830	AT2G07090	AT1G30040							AT2G20480	AT1G74430
AT4G13950	AT3G20935	AT2G01022							AT3G63190	AT5G55120
AT1G47260	AT4G15398	AT4G10580							AT2G33860	AT1G76520
AT1G09690	AT5G51610	AT2G41730							AT2G33800	AT4G17230
rpoA	AT3G57530	AT2G12970							AT1G64200	AT3G52400
AT3G61610	AT1G31690	AT2G31425							AT3G13840	AT5G60950
AT1G75010	AT1G54790	AT3G52780							AT1G12800	AT4G27280
AT4G18040	AT1G56510	AT2G07733							AT3G55800	AT4G15490
AT5G65460	AT5G19700	AT1G63510							AT3G53560	AT1G69610
AT1G21690	AT2G20510	AT1G68390							AT1G73690	AT4G23600
AT4G39350	AT5G60910	AT3G02242							AT2G39330	AT5G53420
AT1G73177	AT4G06735	AT2G07721							AT3G58620	AT5G56980
AT3G45430	AT5G36150	AT3G42180							AT2G01760	AT2G29740
AT2G18710	AT5G47240	AT5G57010							AT4G00490	AT1G14130
AT1G80500	AT1G02450	AT2G07787							AT1G19835	AT4G24350
AT2G30970	AT3G23230	AT3G52345							AT3G57920	AT5G44390
AT2G38550	AT4G07846	AT2G07737							AT3G52900	AT5G51070
AT2G22670	AT4G22750	AT2G02010							AT4G10600	AT2G39650
AT1G63220	AT1G54215	AT2G18323							AT1G21560	AT1G75270
AT1G75210	AT3G19323	AT2G27390							AT1G79850	AT4G15440
AT3G07210	AT5G36870	AT5G41280							AT2G06850	AT4G39580
AT1G64650	AT4G18340	ATCG01050							AT1G79500	AT1G72920
AT3G50280	AT2G24810	AT4G12410							AT1G14030	AT5G33290
AT2G31490	AT1G30974	AT3G16360							AT3G49950	AT5G61600
AT1G14710	AT2G12700	AT2G04515							AT1G71930	AT3G26320
AT4G35410	AT4G14310	AT2G36780							AT3G16360	AT5G55490
AT3G25410	AT1G72950	AT1G23510							AT3G46650	AT1G74100
AT1G04170	AT2G42005	AT4G21680							AT3G28860	AT1G72680
AT3G59870	AT5G37540	AT5G44120							AT3G16690	AT5G05590
AT1G60990	AT5G22044	AT5G06720							AT4G01915	AT5G13550
AT2G29360	AT2G13463	ATMG00500							AT2G26400	AT1G09240
AT1G78560	AT3G46520	AT2G07678							AT3G18680	AT3G13620
AT1G26840	AT1G52030	AT3G31630							AT3G14150	AT1G71040
AT1G78600	AT4G03153	AT5G35113							AT2G20835	AT1G32870
AT3G46130	AT5G15100	AT2G47190							AT1G26810	AT1G65845
AT5G39980	AT1G19180	AT4G35720							AT3G50010	AT3G02800
AT5G42670	AT3G33094	AT4G39830							AT2G36885	AT5G01720
AT3G49090	AT3G51190	AT1G61120							AT4G02990	AT5G58620
AT5G58270	AT1G23210	AT2G29490							AT1G21440	AT2G38760
AT3G25120	AT1G57750	AT2G43150							AT1G53300	AT4G31870
AT2G26550	AT3G45680	AT4G16845							AT3G53900	AT2G37180
AT5G41520	AT4G25490	AT1G53970							AT1G48820	AT1G58190
AT1G04110	AT1G10250	AT2G46995							AT3G54210	AT3G57520
AT5G06060	AT1G48720	AT2G13146							AT2G23560	AT1G71000
AT2G40590	AT5G19240	AT1G36640							AT1G78915	AT3G49320
AT3G62120	AT5G25020	AT2G07713							AT1G74420	AT5G12010
AT1G01220	AT5G41310	AT2G39530							AT2G46510	AT5G05190
AT3G12170	AT5G58120	AT5G07310							AT1G54020	AT5G41120
AT1G70610	AT1G02660	ATCG00010							AT1G51100	AT5G54160
AT1G18070	AT3G23090	AT1G61275							AT1G17560	AT5G02940
AT3G42660	AT1G10260	AT3G21320							AT1G04420	AT3G61630
AT2G28550	AT1G73290	AT1G28135							AT2G04842	AT4G32800
AT2G25220	AT3G52480	AT4G37030							AT2G28100	AT1G61560
AT3G19080	AT3G53611	AT4G08695							AT3G55330	AT3G29810
AT5G45300	AT1G14100	AT1G41855							AT2G43360	AT3G27170
AT1G55690	AT4G13580	AT1G80590							AT3G51950	AT4G31500
AT3G09460	AT4G22110	AT2G12905							AT1G24240	AT3G59140
AT5G60960	AT4G33790	AT5G64230							AT2G48120	AT2G34960
AT3G09680	AT3G30290	AT1G33900							AT1G11720	AT1G72660
AT4G31870	AT3G55840	AT5G39100							AT1G10200	AT3G28540
AT1G14670	AT1G01695	AT1G68250							AT1G77490	AT5G24660
AT5G43990	AT5G42260	AT5G13210							AT3G58940	AT1G54010
AT1G72230	AT1G52070	AT3G49570							AT3G58520	AT4G30530
AT3G53700	AT2G30830	AT1G14540							AT3G63370	AT1G01720
AT4G35450	AT5G19190	AT2G35570							AT1G76450	AT4G01540
AT3G26630	AT4G01950	AT4G18990							AT3G48450	AT5G54710
AT5G37360	AT1G04760	AT5G13205							AT1G65420	AT5G17000
AT2G23910	AT5G17350	ATMG00090							AT1G60700	AT5G14120
AT5G28060	AT1G54923	AT2G46990							AT1G64770	AT1G33110
AT3G20930	AT1G59790	AT5G43450							AT1G12110	AT2G23170
AT5G20980	AT2G25169	AT3G25250							AT3G27750	AT3G06500
AT5G15640	AT4G05350	AT2G07687							AT1G17850	AT3G62150
AT2G23360	AT5G37383	AT2G07695							AT2G32100	AT4G13900
AT3G63480	AT1G52180	AT3G47780							AT1G31230	AT5G52320
AT5G49820	AT1G23770	ATMG00270							AT1G51405	AT2G43820
AT3G11210	AT4G01830	AT2G07731							AT1G80640	AT1G23090
AT3G61110	AT4G08160	AT4G04490							AT1G31330	AT5G57480
AT3G18630	AT5G55680	AT2G47550							AT2G45760	AT3G22370
AT3G53740	AT2G15080	AT2G07808							AT3G08030	AT3G25597
AT3G15360	AT1G47600	AT3G12910							AT2G04270	AT2G36970
AT1G22450	AT2G16490	AT1G42605							AT3G29185	AT1G02220
AT3G05420	AT5G20430	AT1G76520							AT3G27830	AT5G26170
AT3G24830	AT3G44440	ATMG00060							AT2G37220	AT5G42650
AT5G01370	AT4G29610	AT1G04580							AT2G37620	AT3G17860
AT3G15640	AT4G28005	ATCG00140							AT1G63300	AT4G37610
AT1G26470	AT5G59110	AT1G44010							AT1G33040	AT5G20000
AT5G04840	AT1G27490	AT1G29290							AT2G31840	AT2G41410
AT2G31890	AT4G21640	ATMG01120							AT1G09340	AT4G02390
AT1G33940	AT3G53550	AT3G28580							AT2G15029	AT1G29330
AT5G08260	AT4G21760	AT1G49030							AT2G12461	AT3G26840
AT1G04160	AT2G23400	AT3G04420							AT3G58480	AT1G64900
AT3G06610	AT2G27690	AT2G07699							AT3G50510	AT1G49530
AT4G31030	AT5G01330	ATMG01360							AT2G44040	AT4G19880
AT5G42860	AT1G02570	AT2G15490							AT1G62981	AT5G22140
AT3G50110	AT5G35290	AT2G22760							AT4G05330	AT5G01600
AT4G16510	AT1G33730	AT4G37990							AT1G74690	AT3G10040
AT4G32980	AT5G57220	AT3G14855							AT1G04430	AT3G04070
AT5G38130	AT3G42090	AT1G07680							AT1G60950	AT1G63840
AT4G17360	AT5G44313	ATMG01330							AT4G08870	AT1G64950
AT3G13700	AT2G23149	AT2G30670							AT3G06980	AT5G10625
AT3G06100	AT1G34047	AT5G54250							AT3G59980	AT1G11580
AT1G19940	AT3G19030	AT3G46070							AT1G49490	AT1G63720
AT1G08580	AT1G22810	AT3G57260							AT2G33180	AT3G15518
AT4G36940	AT1G33610	AT2G13810							AT2G25830	AT2G31865
AT3G32930	AT1G69470	AT4G18540							AT3G28155	AT2G32150
AT1G04710	AT3G43863	ATCG00410							AT2G36980	AT4G17670
AT3G18500	AT4G04396	AT1G55525							AT3G22090	AT1G73500
AT5G63980	AT2G17040	AT1G68620							AT3G22150	AT1G66650
AT3G57220	AT5G42510	AT1G21945							AT3G25660	AT5G61390
AT3G20970	AT5G47990	AT1G30170							AT3G56910	AT1G61890
AT5G61340	AT2G46240	AT5G45469							AT2G01755	AT2G22330
AT3G25560	AT5G17165	AT5G01550							AT3G52720	AT3G50260
AT5G08415	AT1G72000	AT5G26236							AT3G56270	AT2G29450
AT4G24510	AT5G22590	AT1G13520							AT2G40490	AT4G39070
AT2G28790	AT3G24400	AT1G66370							AT2G15090	AT5G20960
AT4G17615	AT4G10414	AT4G11480							AT4G09040	AT4G06746
AT1G74850	AT4G00130	AT1G60750							AT1G63610	AT1G24095
AT2G21960	AT1G32650	AT2G07726							AT3G04450	AT1G21550
AT1G05140	AT4G37260	AT1G62580							AT4G04640	AT3G12145
AT1G54350	AT3G58890	AT2G07712							AT1G12100	AT2G24610
AT3G51750	AT3G45440	AT5G67060							AT2G38170	AT3G56320
AT4G14230	AT5G21940	AT3G60470							AT3G02660	AT5G41740
AT1G08840	AT5G31873	AT2G07741							AT3G01660	AT4G23210
AT1G72240	AT5G17960	AT1G45904							AT1G78180	AT5G13210
AT5G44785	AT1G35860	AT1G36720							AT1G78630	AT4G23190
AT3G46610	AT2G38544	AT4G25200							AT2G36650	AT3G62260
AT4G36530	AT5G22390	AT5G41265							AT1G34040	AT3G51910
AT5G48600	AT5G29050	AT4G19925							AT1G55130	AT2G34660
AT4G10470	AT1G30280	AT2G36760							AT3G18390	AT4G23271
AT3G01820	AT1G32980	ATMG01320							AT1G23580	AT1G14370
AT5G66800	AT4G12400	AT2G07727							AT3G47650	AT1G49370
AT1G67630	AT1G32970	ATMG00070							AT3G45780	AT5G19550
AT4G22753	AT1G40076	AT5G29036							AT1G44920	AT5G53050
AT2G19750	AT2G04020	AT3G59740							AT1G55140	AT2G35550
AT5G47630	AT3G04390	AT1G57650							AT1G29840	AT5G64120
AT1G45110	AT3G03910	AT2G07696							AT1G69440	AT5G48720
AT3G20240	AT4G33820	AT5G57123							AT1G23060	AT2G24600
AT3G19360	AT5G14670	ATCG00430							AT2G24350	AT4G23160
AT2G46110	AT5G32510	AT5G41290							AT2G18300	AT1G22400
AT5G67100	AT5G38020	ATMG00220							AT1G12900	AT2G29090
AT4G17190	AT2G02205	AT3G25655							AT1G73655	AT4G02380
AT2G47750	AT5G57391	AT1G66550							AT1G49580	AT2G36770
AT5G12010	AT1G31670	AT3G22370							AT1G70985	AT5G25930
AT1G34550	AT1G65880	AT2G07734							AT2G39930	AT4G31230
AT5G64630	AT1G55950	AT4G26200							AT1G20810	AT5G43450
AT5G67200	AT3G12835	AT4G08102							AT1G50575	AT3G25770
AT5G11640	AT4G03038	AT1G68630							AT1G29930	AT3G47960
AT5G48460	AT4G10560	AT3G30213							AT1G77630	AT2G28190
AT3G46040	AT5G40020	AT5G58610							AT3G09800	AT5G47910
AT5G18280	AT5G52770	AT4G36430							AT3G60750	AT4G35640
AT3G18740	AT4G13564	AT4G03460							AT2G04790	AT5G40690
AT5G37290	AT5G48110	AT5G11140							AT2G32630	AT2G38470
AT1G05050	AT2G22942	AT1G26400							AT1G32550	AT5G63790
AT1G34350	AT3G31356	AT2G37770							AT1G16880	AT4G17500
AT2G37560	AT4G08040	ATCG01130							AT3G01510	AT3G45140
AT1G70580	AT4G07755	AT3G29480							AT4G01150	AT5G67300
AT2G23380	AT5G45200	AT4G37370							AT3G18400	AT1G16510
AT1G15660	AT5G45840	AT2G07715							AT2G01870	AT3G22060
AT2G37250	AT2G24730	AT1G47510							AT2G32650	AT3G47780
AT3G18940	AT4G12380	ATMG00285							AT3G52960	AT5G65300
AT1G77260	AT5G19015	ATMG00650							AT3G15095	AT5G52570
AT3G53340	AT5G09490	AT4G11470							AT3G09820	AT2G36540
AT5G17070	AT5G36900	AT5G54203							AT3G49750	AT1G64200
AT5G63380	AT2G45434	AT3G22910							AT3G14240	AT5G24780
AT2G28470	AT3G04100	ATMG01130							AT1G12610	AT4G02520
AT1G61770	AT1G10340	ATMG00513							AT3G22780	AT5G46050
AT1G18900	AT5G37640	AT1G67270							AT2G17780	AT4G18010
AT1G49140	AT5G54710	AT4G18680							AT3G13674	AT5G04950
AT5G54590	AT5G61900	AT1G02230							AT3G58830	AT1G17960
AT2G45060	AT2G01530	AT3G44470							AT3G56090	AT1G65486
AT3G60720	AT3G58450	ATMG01020							AT3G07960	AT4G14680
AT2G40290	AT5G06890	AT5G62480							AT3G58200	AT4G17470
AT1G62060	AT5G64501	AT3G20362							AT1G11790	AT4G24972
AT2G29450	AT5G17730	AT2G07762							AT2G02590	AT5G38710
AT1G64190	AT5G65080	AT2G32020							AT2G42130	AT3G25610
AT4G09050	AT1G52050	AT1G13480							AT1G31920	AT3G63380
AT4G13850	AT3G32373	AT2G13830							AT2G19670	AT1G66725
AT2G36390	AT4G20240	AT2G16330							AT1G26940	AT3G14990
AT1G11750	AT4G30460	AT4G07830							AT3G08570	AT3G55640
AT3G06310	AT5G46200	AT3G06900							AT3G19850	AT4G05020
AT2G02510	AT5G60320	AT2G07711							AT3G63410	AT3G04060
AT2G01070	AT1G57990	ATMG00730							AT1G64220	AT3G59700
AT4G16590	AT4G01760	AT1G66560							AT1G17710	AT1G01560
AT5G52030	AT4G21902	ATMG01270							AT2G35780	AT1G55850
AT3G18850	AT1G33540	AT2G36940							AT1G59990	AT3G61190
AT3G08580	AT3G50060	AT2G07815							AT2G38140	AT2G19970
AT1G63170	AT5G49301	AT3G44704							AT1G24090	AT1G56150
AT3G17430	AT3G63350	AT5G54550							AT1G77580	AT3G05165
AT3G46560	AT1G26480	AT1G51890							AT2G04530	AT5G01715
AT1G06470	AT5G28810	AT2G07682							AT1G28660	AT5G04340
AT1G02720	AT1G23360	AT5G64810							AT3G16420	AT1G32920
AT1G79260	AT2G30430	AT5G47850							AT3G52170	AT3G10500
AT5G11980	AT4G23220	ATCG00530							AT1G70200	AT5G39050
AT1G01370	AT3G49830	AT1G26420							AT1G65800	AT4G34138
AT1G68060	AT4G35610	AT1G26410							AT3G02830	AT1G07985
AT3G49870	AT1G32000	AT1G47990							AT1G08540	AT5G58610
AT5G57460	AT1G52940	ATMG00290							AT1G80980	AT5G05440
AT4G09320	AT2G34890	AT5G14490							AT3G12145	AT3G18485
AT1G27130	AT3G25780	ATMG00570							AT1G74880	AT1G62420
AT5G38660	AT4G12440	ATCG00910							AT3G06150	AT3G54990
AT1G03260	AT5G38435	AT5G60350							AT3G20420	AT3G12830
AT5G13690	AT3G56610	AT2G07714							AT1G30610	AT4G25070
AT1G74060	AT3G57010	AT4G19770							AT2G43560	AT3G59750
AT2G37060	AT3G48650	ATMG00920							AT3G16240	AT5G44574
AT5G38460	AT4G09660	AT1G51920							AT1G44575	AT5G10760
AT2G37720	AT4G24230	ATMG00880							AT3G07120	AT3G10815
AT1G60660	AT2G33580	AT3G31490							AT3G49290	AT3G22840
AT4G21060	AT4G20820	ATCG00420							AT3G59890	AT1G52200
AT3G57320	AT3G30845	AT2G07725							AT3G04340	AT4G13860
AT5G57390	AT1G30520	ATMG00640							AT3G25805	AT4G34510
AT5G38120	AT3G19040	AT1G17170							AT3G57500	AT1G33560
AT2G24170	AT4G28850	AT2G07747							AT4G04460	AT1G62300
AT2G25820	AT2G01040	AT4G13285							AT2G37880	AT5G19230
AT3G47390	AT1G11690	AT2G26820							AT1G14380	AT4G01080
AT3G10650	AT3G30160	ATCG01030							AT1G03475	AT1G16370
AT4G39200	AT5G26262	AT4G37720							AT3G25410	AT5G07100
AT1G12120	AT2G06720	AT2G45570							AT1G45110	AT4G21903
AT3G07510	AT5G42325	AT3G46080							AT1G71015	AT5G26920
AT2G38730	AT1G60190	AT1G29860							AT1G17140	AT5G41761
AT1G11000	AT4G04750	ATMG00870							AT1G67660	AT2G34070
AT5G04710	AT2G23630	AT2G45760							AT3G52270	AT1G66760
AT3G51150	AT3G48520	AT5G24550							AT4G11290	AT3G56260
AT1G66620	AT4G36350	AT2G41225							AT1G70470	AT1G20120
AT5G10480	AT4G24977	AT1G35910							AT3G04260	AT4G39030
AT3G05060	AT4G29276	AT2G40180							AT1G10460	AT1G69480
rps11	AT5G03400	AT2G18193							AT2G37640	AT1G72900
AT1G12550	AT3G22275	ATCG00130							AT3G03710	AT5G07440
AT1G72170	AT1G74457	AT4G33020							AT3G13120	AT3G51440
AT2G31725	AT1G76040	AT4G21840							AT2G41940	AT5G40210
AT1G63580	AT3G32391	AT5G24640							AT2G23360	AT3G18610
AT2G18120	AT5G31963	AT1G58225							AT2G47880	AT2G36380
AT4G31810	AT1G30135	AT1G57640							AT4G04760	AT1G02520
AT3G59040	AT4G25170	AT5G19880							AT2G28720	AT3G59880
AT5G67390	AT4G26380	ATMG00210							AT3G01480	AT5G13370
AT5G41140	AT1G65870	AT3G26830							AT3G20090	AT1G77450
AT1G31300	AT2G38304	AT3G60790							AT2G01200	AT2G25735
AT2G34680	AT4G02312	AT1G11925							AT3G43800	AT1G61610
AT5G37890	AT5G66210	AT5G42830							AT1G30520	AT2G32190
AT4G09720	AT3G15630	AT5G36970							AT4G05210	AT1G10585
AT2G45560	AT5G55110	AT2G07764							AT1G05190	AT3G26210
AT1G73490	AT3G17190	AT1G02220							AT1G57943	AT1G44350
AT2G02050	AT3G35003	ATMG00550							AT2G03350	AT5G24200
AT2G11890	AT4G18250	AT4G19800							AT1G67590	AT1G32640
AT1G70070	AT2G31460	AT2G40350							AT3G61780	AT5G07010
AT3G20470	AT3G46120	AT5G43570							AT1G56120	AT3G19200
AT3G44010	AT2G07270	AT5G53230							AT1G63080	AT1G23550
AT5G13260	AT2G46375	AT3G44870							AT1G74875	AT1G72450
AT3G60810	AT3G16970	AT1G66690							AT3G17350	AT5G16970
AT5G26790	AT4G05049	AT3G58193							AT1G75550	AT1G32950
AT1G04660	AT5G50190	AT2G07689							AT3G49730	AT1G79410
AT1G53380	AT1G44990	AT3G30802							AT3G25030	AT1G09970
AT2G26960	AT4G03060	AT4G05370							AT2G28080	AT2G43510
AT5G45650	AT4G22100	AT2G07755							AT3G19820	AT1G05575
AT4G26940	AT4G25480	ATCG00990							AT3G09580	AT3G08720
AT5G23140	AT1G28591	AT2G07724							AT2G34680	AT2G31945
AT4G02840	AT2G12400	AT5G05340							AT2G04280	AT3G55980
AT1G10490	AT2G36650	ATCG00330							AT2G33450	AT1G66090
AT5G47920	AT3G46260	AT5G32518							AT3G12780	AT3G09020
AT5G37310	AT1G26820	AT5G11210							AT1G73860	AT3G17609
AT5G59760	AT5G24420	AT3G21500							AT2G40820	AT4G13180
AT4G31250	AT5G05300	AT2G36750							AT1G74850	AT1G01340
AT4G01470	AT4G08134	ATMG00200							AT3G54910	AT3G57260
AT3G61380	AT5G44316	AT5G52400							AT4G01580	AT1G74950
AT5G50930	AT1G14950	AT5G40010							AT2G06200	AT5G47960
AT3G14350	AT1G32480	AT1G26380							AT1G79110	AT1G75700
AT1G67620	AT2G16130	ATMG00840							AT1G13170	AT2G30250
AT1G09900	AT3G14385	AT4G18690							AT1G75460	AT1G10070
AT2G40090	AT4G15100	ATCG00860							AT2G35450	AT1G01060
AT3G03980	AT4G27170	ATCG01140							AT1G22740	AT4G17490
AT5G35160	AT1G52060	AT2G21640							AT3G56260	AT5G16190
AT1G48650	AT1G28304	AT2G07716							AT2G13690	AT2G38750
AT1G68890	AT5G32410	ATMG00400							AT2G29710	AT2G34360
AT5G24330	AT5G43890	ATMG00560							AT2G39880	AT1G19670
AT1G70895	AT2G01800	AT2G15780							AT2G36250	AT4G33050
AT4G09550	AT3G28925	AT3G46190							AT1G51805	AT1G20510
AT3G09090	AT1G45243	ATMG00860							AT1G79560	AT5G44430
AT1G16780	AT1G48912	AT4G05380							AT2G35190	AT3G54420
AT5G50110	AT2G07740	AT5G06730							AT3G09410	AT1G14120
AT3G49220	AT3G27680	AT5G51174							AT3G15140	AT5G41750
AT5G23070	AT3G53960	AT3G01313							AT3G06145	AT2G11891
AT1G76340	AT3G13686	AT1G08115							AT2G46820	AT4G26120
AT2G42070	AT3G22860	AT1G66600							AT3G07920	AT1G50400
AT3G02820	AT3G30380	AT2G29460							AT1G30570	AT1G23850
AT5G20200	AT3G45950	AT3G44860							AT1G34570	AT5G65600
AT4G39920	AT5G10210	ATMG00850							AT3G30300	AT5G66640
AT1G76140	AT1G20510	ATMG00410							AT3G19720	AT3G45730
AT3G61620	AT4G02490	AT1G78340							AT1G61600	AT2G34080
AT3G03780	AT1G71690	ATMG01170							AT4G02700	AT4G08870
AT3G02180	AT1G10300	AT4G08345							AT2G27060	AT4G21120
AT3G54250	AT2G16550	AT3G09450							AT3G48500	AT3G18777
AT5G02240	AT1G08990	AT3G43250							AT1G66980	AT2G36590
AT2G35610	AT2G04036	AT1G14550							AT1G25450	AT2G43620
AT2G33820	AT2G21510	AT2G04070							AT1G17970	AT3G47480
AT1G47230	AT2G25330	AT4G12735							AT1G74730	AT5G01040
AT1G17350	AT2G28680	AT3G05950							AT1G32060	AT2G33020
AT2G30820	AT3G58950	AT1G47890							AT3G07380	AT5G10300
AT4G26700	AT5G03858	AT2G07835							AT2G37100	AT5G48410
AT3G19490	AT1G74530	AT5G45180							AT3G46770	AT3G62860
AT1G28600	AT4G09649	AT1G70130							AT3G53460	AT4G15280
AT3G24670	AT2G17160	AT1G02530							AT2G05810	AT5G66650
AT1G70730	AT4G15330	AT3G48850							AT2G39620	AT1G60730
AT1G55890	AT2G22980	ATCG00460							AT3G20200	AT3G22160
AT4G20980	AT3G32080	AT5G13320							AT4G08700	AT3G04420
AT3G03110	AT5G51190	AT1G66700							AT2G32770	AT4G01750
AT5G19290	AT2G14410	AT4G04930							AT1G77420	AT1G61800
AT5G07370	AT5G10525	AT2G40340							AT2G32560	AT3G30775
AT2G44620	AT2G19210	AT4G37290							AT2G22000	AT5G18840
AT4G22450	AT2G10020	AT4G10500							AT3G26460	AT1G19640
AT4G10800	AT2G18420	AT2G18190							AT3G28060	AT2G22770
AT5G10240	AT3G29070	AT1G26390							AT2G36990	AT3G49620
AT5G62980	AT3G43583	ATCG00880							AT1G33810	AT3G56200
AT2G45540	AT5G25310	AT4G24000							AT3G05340	AT1G17710
AT2G31080	AT2G46860	AT3G61620							AT2G37860	AT3G13790
AT2G31840	AT5G01100	AT2G04050							AT3G43190	AT1G09932
AT1G08130	AT1G24110	AT4G17785							AT1G20340	AT5G48850
AT1G06820	AT1G02813	AT1G02520							AT4G04360	AT1G24147
AT4G25130	AT1G76790	AT3G28600							AT1G10850	AT1G25400
AT3G46200	AT3G51070	AT3G28210							AT1G14270	AT5G61820
AT4G20890	AT5G35605	AT2G03130							AT2G40690	AT1G19180
AT1G60070	AT1G50040	ATCG00870							AT2G29125	AT3G14060
AT3G25140	AT5G07720	AT2G43580							AT2G14660	AT5G03630
AT4G34555	AT1G73550	AT4G16820							AT1G27210	AT4G01895
AT1G62950	AT3G32090	AT1G01480							AT1G68260	AT2G41640
AT1G62430	AT1G62320	AT2G24850							AT3G21530	AT4G18170
AT4G32410	AT1G69890	AT5G40590							AT2G43800	AT1G45616
AT4G20840	AT2G18210	AT5G05390							AT2G38695	AT3G50280
AT2G20980	AT2G39540	ATCG00080							AT3G06100	AT3G13080
AT3G10730	AT1G48145	AT3G46840							AT3G02730	AT5G25910
AT3G20560	AT5G55420	AT5G39110							AT3G49500	AT5G26220
AT1G59720	AT2G03520	AT2G23270							AT2G29130	AT3G04720
AT4G26210	AT3G25240	AT1G26240							AT4G10000	AT5G08790
AT3G08640	AT5G37970	AT4G19760							AT1G12770	AT5G52740
orf135b	AT4G04260	AT2G07688							AT2G36000	AT3G50480
AT1G08360	AT2G26610	AT2G30770							AT1G07070	AT4G21990
AT5G11430	AT4G24470	AT3G55090							AT1G05540	AT1G05560
AT3G63130	AT3G22723	AT1G76470							AT3G26125	AT3G22910
AT3G13590	AT2G01520	AT1G34050							AT2G30320	AT1G59590
AT4G14910	AT1G44160	AT5G39180							AT1G29070	AT1G35140
AT3G07330	AT4G04760	AT4G28460							AT1G23100	AT5G51190
AT5G08740	AT5G27927	AT2G29470							AT4G10300	AT1G76530
AT2G04270	AT5G55135	AT5G44990							AT1G48520	AT1G15380
AT1G79820	AT5G66280	AT1G15520							AT1G16340	AT4G38540
AT3G01390	AT1G02590	AT5G53680							AT1G15570	AT4G40020
AT3G46290	AT2G17840	AT2G38823							AT3G24770	AT2G32487
AT4G22850	AT5G46540	AT5G39150							AT1G22150	AT1G13340
AT2G03480	AT4G03450	AT5G37490							AT2G39140	AT1G73810
AT5G54900	AT4G37620	AT3G28510							AT3G57430	AT2G47130
AT4G16450	AT5G60020	AT3G58196							AT1G01300	AT4G15210
AT5G47360	AT1G18310	AT1G19250							AT1G18170	AT2G03760
AT2G32390	AT1G73540	AT3G01600							AT4G10060	AT3G51450
AT1G56330	AT1G35370	ATCG00090							AT3G26310	AT1G80820
AT1G79140	AT5G48570	AT1G17180							AT1G44740	AT3G15720
AT5G17660	AT3G45690	AT2G20800							AT3G48420	AT5G44585
AT4G01590	AT1G47220	AT5G40990							AT3G55710	AT1G56470
AT2G46520	AT1G27671	AT1G11610							AT1G66520	AT5G19110
AT1G49980	AT4G14060	AT5G40000							AT2G30380	AT3G57460
AT1G14320	AT1G12570	AT5G39120							AT3G27160	AT2G29420
AT2G39770	AT1G24145	AT1G05680							AT1G61390	AT2G29500
AT5G19210	AT3G07350	AT2G30750							AT2G33735	AT2G27690
AT4G00020	AT3G28320	AT3G54520							AT3G44020	AT4G28140
AT1G07050	AT4G19515	AT3G21720							AT2G38380	AT3G26500
AT5G14030	AT5G11070	AT4G11170							AT2G37630	AT3G58270
AT5G43740	AT1G21140	AT3G54530							AT3G60650	AT5G24280
AT5G25080	AT4G11780	ATCG00600							AT1G80480	AT3G25510
ndhE	AT4G07470	AT3G60120							AT2G02070	AT2G26020
AT3G54110	AT1G33135	AT4G11393							AT2G47240	AT4G15760
AT4G17760	AT2G15360								AT3G14350	AT1G58225
AT5G48470	AT3G16120								AT3G11630	AT3G15356
AT5G41970	AT3G25650								AT3G17840	AT1G14870
AT2G01240	AT1G28370								AT1G59850	AT1G70700
AT4G14750	AT2G32470								AT3G56040	AT1G77120
AT2G22490	AT2G34940								AT2G42390	AT1G49150
AT1G30570	AT3G47950								AT3G26320	AT4G11590
AT2G34050	AT4G15955								AT1G74580	AT1G08430
AT2G26640	AT1G18191								AT2G38570	AT1G21520
AT1G60690	AT3G18070								AT3G49820	AT4G20860
AT4G14100	AT5G46360								AT3G14310	AT1G65510
AT1G26850	AT1G08440								AT1G21740	AT1G07620
AT1G17750	AT1G73010								AT3G30122	AT1G30730
AT5G49010	AT5G58850								AT1G04640	AT3G23240
AT1G18630	AT1G76680								AT3G56160	AT3G54150
AT1G49340	AT3G32375								AT1G28110	AT2G37760
AT3G17990	AT1G15040								AT1G33760	AT1G65200
AT4G11420	AT1G27770								AT1G11730	AT5G14180
AT2G18020	AT2G26190								AT1G42970	AT1G76690
AT1G80080	AT4G27100								AT4G09430	AT1G06620
AT1G27450	AT1G32770								AT1G56710	AT1G65690
AT3G47836	AT1G77520								AT3G15300	AT1G28370
AT1G08650	AT4G14743								AT3G62530	AT2G40330
AT1G69620	AT1G13600								AT1G45207	AT1G20350
AT4G17340	AT1G24265								AT1G69830	AT1G07400
AT1G80350	AT3G43840								AT2G32500	AT4G23200
AT2G35440	AT4G00970								AT3G11090	AT1G17420
AT3G18420	AT1G72660								AT2G29760	AT1G78410
AT1G14820	AT3G43829								AT2G39280	AT1G17380
AT1G18600	AT3G50980								AT1G76160	AT3G14620
AT2G41040	AT2G32410								AT2G19400	AT2G44840
AT3G22300	AT5G32775								AT3G22760	AT2G26560
AT2G40580	AT1G31060								AT1G16780	AT3G25760
AT2G39070	AT1G17545								AT1G11580	AT2G30360
AT1G07300	AT1G56410								AT2G34600	AT2G32680
AT5G47870	AT2G46400								AT2G44760	AT5G63450
AT1G34020	AT3G30610								AT1G28400	AT5G48540
AT3G52155	AT5G32576								AT1G52000	AT1G27020
AT3G55710	AT2G01610								AT1G31430	AT2G35570
AT5G10360	AT2G19040								AT3G08740	AT5G59510
AT1G65450	AT4G05300								AT1G61300	AT2G17500
AT3G58600	AT4G17615								AT3G62700	AT3G57380
AT1G24490	AT4G21366								AT4G09970	AT4G13410
AT5G01930	AT1G16130								AT3G13190	AT3G44860
AT4G02020	AT1G28170								AT3G14930	AT5G48400
AT5G38470	AT2G38760								AT2G17050	AT5G67080
AT2G33990	AT5G32490								AT4G09890	AT5G52640
AT5G09290	AT3G46090								AT1G44780	AT4G37030
AT2G43970	AT3G46904								AT1G13090	AT4G22710
AT5G58580	AT5G03210								AT1G68560	AT5G06870
AT4G21110	AT5G09520								AT1G60800	AT3G25780
AT3G27530	AT4G12580								AT2G02980	AT5G54490
AT4G23210	AT4G24570								AT3G61470	AT5G61610
AT4G38570	AT5G14200								AT3G25530	AT2G17040
AT3G11540	AT5G19100								AT2G22410	AT3G50930
AT4G15960	AT5G48000								AT3G48010	AT2G19190
AT5G35840	AT1G15045								AT1G18840	AT3G49580
AT2G27600	AT3G59460								AT3G49710	AT1G61255
AT4G36860	AT4G02330								AT1G15550	AT5G17330
AT3G09180	AT5G38240								AT1G78020	AT2G21640
AT1G31812	AT1G68420								AT1G74970	AT4G24110
AT2G40650	AT3G02850								AT3G04860	AT2G02010
AT3G16830	AT2G11983								AT1G53690	AT3G26440
AT2G02160	AT5G45810								AT1G74470	AT2G05380
AT5G04490	AT1G17600								AT2G41720	AT5G13080
AT3G22970	AT3G59010								AT3G28040	AT1G66920
AT3G24200	AT5G01050								AT1G11000	AT4G21920
AT2G23470	AT3G03410								AT2G43870	AT2G23680
AT1G78150	AT3G06070								AT2G42690	AT3G04000
AT5G08500	AT2G22920								AT1G52570	AT5G49520
AT4G17010	AT3G10300								AT1G33240	AT1G51760
AT4G02470	AT2G07130								AT1G60660	AT1G09080
AT3G61010	AT5G13200								AT2G01520	AT1G09500
AT3G13780	AT1G02880								AT1G65300	AT2G06050
AT1G79810	AT1G47770								AT1G32190	AT1G34180
AT2G33730	AT5G26717								AT3G20790	AT1G02850
AT4G19600	AT3G17400								AT2G18990	AT1G51850
AT3G49760	AT5G03710								AT1G73110	AT5G38120
AT3G21770	AT4G04145								AT1G61520	AT1G02470
AT5G49650	AT3G62990								AT1G54450	AT4G34131
AT2G18700	AT5G48010								AT1G12775	AT2G25000
AT3G08670	AT5G37560								AT3G47560	AT4G21850
AT2G26000	AT5G21950								AT2G34300	AT2G27660
AT3G28690	AT5G60680								AT1G24147	AT2G17740
AT5G65940	AT5G36690								AT4G09160	AT1G77870
AT2G29660	AT3G50540								AT3G26450	AT2G22880
AT3G16520	AT4G30110								AT1G25250	AT3G22640
AT3G20830	AT5G11010								AT1G77590	AT5G60250
AT3G09000	AT1G07135								AT3G48440	AT4G23700
AT5G05540	AT1G14225								AT3G56650	AT5G55930
AT1G64040	AT1G72140								AT1G62990	AT5G52750
AT3G55000	AT2G33120								AT1G65230	AT5G09876
AT3G15355	AT1G43220								AT2G05210	AT5G53110
AT1G50700	AT4G27652								AT1G66450	AT1G71280
AT1G12290	AT5G23130								AT4G01670	AT3G12580
AT4G02550	AT5G52965								AT1G66820	AT5G17860
AT1G11360	AT5G63590								AT2G21260	AT1G10340
AT4G25940	AT1G02640								AT1G55480	AT5G14730
orf25	AT1G10100								AT1G06475	AT5G65870
AT1G17760	AT3G54600								AT3G11480	AT5G13220
AT5G04390	AT5G67210								AT3G02510	AT2G32030
AT3G11290	AT3G03650								AT1G21350	AT5G61490
AT4G13770	AT3G21180								AT1G01430	AT3G02480
AT3G02700	AT4G25885								AT1G49530	AT2G41100
AT3G47730	AT2G11570								AT3G50750	AT3G16530
AT3G22380	AT4G09590								AT3G63170	AT4G22960
AT1G27520	AT4G01250								AT1G01110	AT1G33055
AT4G23280	AT2G19755								AT3G24590	AT5G24600
AT2G07734	AT2G25460								AT3G23370	AT3G51860
AT1G28210	AT1G58140								AT1G54690	AT2G26010
AT5G64930	AT1G77390								AT2G43700	AT1G67980
AT5G16180	AT1G30800								AT1G47271	AT2G15480
AT5G40990	AT2G18470								AT2G27770	AT2G30140
AT3G10360	AT2G22500								AT1G75350	AT2G42350
AT3G60680	AT1G14940								AT1G75140	AT5G67310
AT1G78310	AT1G70645								AT3G05410	AT1G07473
AT4G23460	AT3G15760								AT2G12170	AT4G18250
AT1G75670	AT3G48340								AT3G18090	AT1G07890
AT3G47990	AT5G10350								AT3G10060	AT3G22275
AT3G45290	AT5G40316								AT1G53860	AT1G42980
AT2G04430	AT2G18130								AT2G28050	AT5G28237
AT1G14300	AT3G21791								AT3G21470	AT2G20142
AT5G51290	AT3G30247								AT3G14540	AT5G54165
AT5G64220	AT4G11030								AT2G40130	AT1G67810
AT2G27350	AT5G18560								AT1G16220	AT1G15125
AT1G04350	AT5G31637								AT3G20810	AT2G33710
AT5G57580	AT5G37120								AT3G19480	AT4G30270
AT5G55300	AT2G43050								AT3G49650	AT3G22600
AT5G02030	AT5G44050								AT1G79890	AT5G11410
AT2G30080	AT1G66160								AT1G72270	AT1G54020
AT5G63260	AT1G73300								AT3G11260	AT2G32020
AT5G65430	AT3G14260								AT4G05040	AT1G72520
AT3G21140	AT3G52980								AT3G15950	AT3G01513
AT3G17700	AT1G60983								AT2G27680	AT5G47330
AT2G18250	AT3G26660								AT2G40230	AT1G07885
AT1G80240	AT3G58740								AT1G71970	AT1G24140
AT1G59900	AT5G35805								AT1G14600	AT4G31800
AT5G52820	AT5G39280								AT3G48280	AT1G76650
AT3G05090	AT2G14330								AT1G69530	AT3G49570
AT2G30580	AT2G34350								AT2G23040	AT5G49480
AT5G58720	AT3G28674								AT3G56480	AT4G25810
AT5G16490	AT5G43066								AT2G19980	AT4G00700
AT1G06130	AT1G43444								AT1G22060	AT4G39675
AT5G49620	AT3G21370								AT1G53800	AT1G24145
AT3G23295	AT3G43635								AT3G02930	AT5G61160
AT1G12160	AT3G45180								AT1G14460	AT2G43570
AT5G58740	AT4G30090								AT3G43610	AT1G21110
AT4G27730	AT3G26150								AT1G11850	AT2G23150
AT1G06700	AT5G19151								AT1G09250	AT5G57220
AT3G63400	AT1G47495								AT1G49005	AT3G01290
AT3G57190	AT2G27000								AT3G20680	AT1G02930
AT2G01190	AT3G32387								AT1G66430	AT2G41380
AT1G02500	AT3G47380								AT3G46130	AT5G16980
AT3G59090	AT4G04110								AT2G47940	AT2G41730
AT4G31875	AT5G19870								AT3G44160	AT4G01360
AT2G43920	AT2G40004								AT1G52720	AT5G13330
AT1G48040	AT5G39270								AT2G42170	AT3G10930
AT2G15580	AT5G63450								AT3G55360	AT4G11460
AT3G45830	AT4G06541								AT3G16470	AT4G28000
AT5G09770	AT5G05050								AT3G49170	AT5G27420
AT2G22540	AT1G27140								AT2G28650	AT4G03460
AT1G19000	AT5G54690								AT2G24300	AT3G29034
AT2G07725	AT1G17190								AT3G48110	AT5G62520
AT5G19480	AT4G06583								AT2G31190	AT5G22890
AT3G05530	AT1G61920								AT3G02170	AT1G74870
AT2G20010	AT5G28821								AT3G30720	AT3G26470
AT3G24120	AT1G52085								AT1G49990	AT3G53230
AT5G49630	AT2G09920								AT2G32010	AT3G21080
AT2G44950	AT3G50140								AT1G49940	AT2G45210
AT1G50030	AT3G13660								AT1G62640	AT5G64060
AT5G02150	AT1G59860								AT1G60010	AT4G23140
AT1G03900	AT2G34000								AT1G62630	AT1G78340
AT1G08980	AT3G59340								AT1G68935	AT4G14365
AT3G19280	AT4G36670								AT1G21650	AT1G30135
AT4G15470	AT3G50150								AT3G07290	AT5G48657
AT2G01850	AT1G52410								AT2G30890	AT1G64107
AT5G11960	AT4G33810								AT3G49250	AT4G37370
AT4G33890	AT5G05650								AT3G23480	AT4G34410
AT5G65850	AT1G47300								AT2G34170	AT3G55920
AT1G68920	AT5G23220								AT1G78480	AT3G10320
AT4G19050	AT1G35080								AT1G72450	AT1G28480
AT3G15290	AT1G61542								AT2G19090	AT5G01550
AT4G18593	AT4G27720								AT3G54090	AT1G30170
AT2G35170	AT2G03958								AT1G31950	AT4G16260
AT1G77930	AT2G27010								AT2G23540	AT4G34135
AT3G14700	AT2G43480								AT1G26610	AT4G21390
AT2G46200	AT5G57260								AT1G01840	AT4G15610
AT1G13940	AT2G19850								AT1G60460	AT1G21140
AT1G27650	AT1G14250								AT2G35410	AT1G43800
AT3G55460	AT2G15040								AT2G38650	AT2G04495
AT3G53730	AT3G44800								AT2G21380	AT4G20000
AT1G06630	AT5G11820								AT3G49720	AT2G02930
AT1G64270	AT1G57850								AT1G01860	AT3G27630
AT4G12030	AT5G58820								AT3G14580	AT5G39890
AT2G15695	AT1G05990								AT2G34238	AT1G27730
AT1G26270	AT1G32928								AT2G26267	AT1G02920
AT4G14605	AT1G74770								AT4G09350	AT2G15390
AT1G75510	AT5G06030								AT3G05470	AT4G11890
AT1G61420	AT1G10980								AT3G48130	AT5G05600
AT2G45460	AT1G20130								AT4G01460	AT2G34600
AT3G11930	AT2G04870								AT2G05920	AT1G71370
AT3G09360	AT2G44340								AT1G74460	AT1G76680
AT2G01990	AT5G41890								AT1G70230	AT4G01870
AT4G39910	AT5G49080								AT1G23940	AT3G06490
AT1G53200	AT5G52050								AT1G75010	AT2G41260
AT2G20550	AT3G45940								AT1G23935	AT1G21120
AT1G34220	AT2G35080								AT3G52870	AT5G25250
AT5G25910	AT4G06672								AT1G31200	AT3G30120
AT5G02800	AT1G30750								AT1G01046	AT1G19020
AT3G61860	AT1G31740								AT1G09850	AT5G62730
AT3G27560	AT2G05294								AT4G04350	AT1G57590
AT5G14000	AT1G40106								AT3G07200	AT5G37490
AT4G02590	AT5G06510								AT2G18520	AT1G14780
AT1G23730	AT5G26775								AT3G19040	AT5G43420
AT5G61210	AT5G65030								AT3G21580	AT1G59950
AT2G46030	AT1G29720								AT3G05240	AT2G29350
AT5G63650	AT1G26355								AT1G77765	AT5G52720
AT3G18230	AT2G25735								AT1G68520	AT5G51440
AT5G05550	AT5G20750								AT3G44550	AT5G57510
AT1G28060	AT3G29600								AT2G21385	AT2G46400
AT1G73960	AT3G59310								AT3G23190	AT4G03450
AT4G00720	AT5G38975								AT2G07667	AT1G35230
AT3G63310	AT1G66360								AT3G02180	AT1G80840
AT5G61580	AT3G46390								AT3G28370	AT5G16960
AT5G47070	AT4G18205								AT1G61500	AT3G25180
AT3G57080	AT5G03350								AT2G42960	AT3G02840
AT2G46250	AT1G26800								AT4G01050	AT2G26150
AT3G12050	AT3G57900								AT1G32070	AT1G76600
AT1G71210	AT2G23690								AT3G17310	AT4G04490
AT1G55270	AT4G26010								AT3G13770	AT1G35210
AT4G31090	AT1G28100								AT1G62910	AT4G21840
AT4G23850	AT4G12550								AT1G31160	AT5G52760
AT5G60590	AT2G37180								AT3G26932	AT3G01600
AT3G01560	AT4G03950								AT1G60890	AT3G23230
AT5G47050	AT5G29020								AT3G10160	AT5G24110
AT2G14120	AT1G50770								AT3G09310	AT4G03320
AT2G45670	AT3G56230								AT1G33480	AT2G47000
AT3G28890	AT5G54010								AT2G19720	AT2G24165
AT4G35350	AT3G13227								AT2G21280	AT3G04220
AT5G52920	AT5G10760								AT2G01420	AT5G42830
AT1G66750	AT2G23220								AT3G06020	AT2G18690
AT4G02430	AT4G18330								AT2G01275	AT2G36800
AT5G64530	AT4G27400								AT1G08530	AT2G36780
AT1G27690	AT2G20550								AT2G15130	AT5G39520
AT2G25850	AT4G01820								AT1G78530	AT5G40350
AT2G43400	AT4G20080								AT3G44940	AT4G38560
AT1G16970	AT4G11310								AT1G11290	AT3G50770
AT1G32260	AT5G61440								AT1G49730	AT3G48650
AT4G01290	AT1G31050								AT3G58980	AT2G35980
AT3G23290	AT1G41798								AT3G22400	AT5G38130
AT3G56360	AT2G01275								AT2G30150	AT5G22520
AT2G41160	AT3G27809								AT4G02750	AT5G66985
AT3G52420	AT1G70885								AT2G40320	AT2G24850
AT1G54320	AT3G19430								AT1G48500	AT1G51860
AT5G15210	AT4G11945								AT2G13600	AT4G23150
AT4G32560	AT5G66650								AT3G17330	AT2G38250
AT5G03520	AT1G32992								AT3G26134	AT4G14690
AT5G57360	AT1G77131								AT1G69330	AT5G25260
AT5G15540	AT4G38140								AT2G37790	AT3G53040
AT2G37110	AT5G44900								AT2G29260	AT2G36750
AT1G73500	AT5G56540								AT1G52700	AT5G20230
AT4G19810	AT2G11623								AT1G06420	AT2G47520
AT3G62560	AT5G41250								AT3G20230	AT1G61320
AT5G44480	AT1G49500								AT3G15790	AT1G16420
AT5G46460	AT1G71390								AT3G02370	AT4G14370
AT3G52800	AT1G73805								AT1G80270	AT2G38340
AT3G25150	AT5G52320								AT3G29280	AT5G38900
AT4G36780	AT5G54400								AT3G53700	AT2G18660
AT4G33200	AT2G06230								AT2G38550	AT4G33070
AT1G32810	AT3G03500								AT1G21090	AT4G08867
AT5G58290	AT1G16225								AT3G62390	AT5G18270
AT3G26640	AT2G28160								AT3G60740	AT1G51920
AT1G66140	AT5G40380								AT4G01030	AT4G13395
AT5G43860	AT3G44784								AT1G62590	AT5G39670
AT2G18160	AT4G15210								AT3G15900	AT5G59820
AT1G25390	AT5G45650								AT2G20930	AT3G13950
AT5G64270	AT2G05430								AT3G11640	AT1G21240
AT5G59070	AT1G22550								AT2G42005	AT3G09270
AT5G64990	AT2G07505								AT1G51440	AT1G33960
AT1G20640	AT1G78090								AT3G14380	AT1G66600
AT1G17145	AT2G13542								AT1G01700	AT1G66700
AT1G13880	AT3G01590								AT3G32930	AT3G23550
AT5G66080	AT3G32383								AT1G03160	AT4G35180
AT1G19485	AT4G28780								AT1G54310	AT5G38250
AT5G52810	AT5G44770								AT4G03205	AT1G60740
AT1G55250	AT5G48175								AT1G32415	AT4G08770
AT5G23850	AT3G29787								AT2G14880	AT2G16060
AT2G15900	AT1G61510								AT3G17860	AT5G47850
AT3G21810	AT2G22510								AT1G05030	AT1G53625
AT1G17450	AT2G38060								AT3G21620	AT1G33030
AT4G37120	AT3G14540								AT2G26110	AT1G53990
AT4G39320	AT3G18955								AT3G20820	AT5G59530
AT5G48380	AT3G49115								AT1G23465	AT1G65730
AT5G57660	AT3G56350								AT1G35260	AT2G29490
AT4G17620	AT4G19030								AT1G23530	AT1G65500
AT1G06060	AT2G21880								AT3G23640	AT2G04070
AT4G08930	AT5G52760								AT1G80170	AT2G14610
AT4G23890	AT1G26350								AT2G41082	AT3G02550
AT3G05670	AT1G68600								AT1G06150	AT1G79680
AT2G06010	AT5G28510								AT1G17220	AT5G24640
AT2G24200	AT1G07890								AT2G17340	AT1G68765
AT2G03670	AT2G23673								AT1G64450	AT3G02810
AT3G27090	AT2G28305								AT3G20930	AT1G12870
AT2G36360	AT1G56600								AT3G51510	AT1G01480
AT3G29390	AT1G08105								AT1G08470	AT2G38240
AT5G11030	AT1G30760								AT2G25130	AT5G44575
AT5G27840	AT1G44020								AT2G21340	AT2G14210
AT5G03320	AT2G23260								AT2G32690	AT2G23830
AT1G22660	AT2G31780								AT3G45280	AT2G21450
AT4G26910	AT1G54820								AT3G04890	AT3G48630
AT1G64060	AT2G35640								AT1G05135	AT2G29100
AT1G49170	AT5G67420								AT1G75310	AT1G71520
AT3G56060	AT2G32120								AT3G62660	AT4G22070
AT3G15353	AT3G48100								AT1G32090	AT2G18190
AT1G80420	AT3G48058								AT1G59720	AT3G12910
AT1G63180	AT1G11380								AT1G75250	AT2G20800
AT3G19190	AT5G33100								AT4G10120	AT2G32140
AT4G11670	AT2G12505								AT2G44920	AT2G23270
AT5G47810	AT2G28670								AT1G56500	AT3G18250
AT3G63180	AT2G31770								AT3G18970	AT2G26480
AT2G48100	AT5G18202								AT3G24515	AT2G29480
AT4G23480	AT2G35710								AT1G51110	AT1G32960
AT3G63500	AT3G21620								AT3G50110	AT4G01180
AT3G08840	AT3G43660								AT1G31800	AT5G17390
AT2G46260	AT3G45860								AT4G10640	AT1G43160
AT1G67530	AT1G38950								AT3G21890	AT1G44130
AT5G52240	AT4G04315								AT1G03680	AT1G56060
AT2G43850	AT4G13215								AT2G30830	AT2G39410
AT1G68830	AT1G46048								AT3G55630	AT2G45220
AT1G22870	AT2G03200								AT3G48200	AT4G04500
AT5G62770	AT3G23637								AT4G11400	AT1G36622
AT1G17980	AT4G01440								AT3G24255	AT1G43910
AT1G14740	AT3G47050								AT3G06730	AT1G32350
AT5G16505	AT3G47260								AT2G32810	AT2G38350
AT1G74090	AT5G38130								AT2G16780	AT1G69920
AT5G17440	AT5G56550								AT3G01370	AT4G08869
AT2G01060	AT2G29920								AT1G71720	AT1G26380
AT5G10270	AT4G26070								AT2G18938	AT1G73510
AT5G63790	AT5G65533								AT1G12860	AT2G44380
AT3G04880	AT4G17210								AT1G65920	AT4G10265
AT5G10450	AT1G08320								AT1G03270	AT5G64810
AT5G05680	AT1G36975								AT2G47630	AT3G46690
AT2G33740	AT1G47930								AT3G09430	AT5G19880
AT4G17870	AT1G51910								AT1G67740	AT1G17170
AT5G47750	AT3G42466								AT1G22760	AT1G61120
AT1G11080	AT4G27410								AT3G25860	AT2G28690
AT5G01970	AT5G41315								AT2G28040	AT4G26200
AT5G27460	AT5G55970								AT1G66190	AT4G23215
AT3G04560	AT1G21245								AT2G47370	AT4G10270
AT4G14340	AT1G24140								AT1G52100	AT1G69880
AT2G07180	AT2G21980								AT4G02100	AT1G51800
AT4G24270	AT3G30655								AT3G60210	AT2G39030
AT4G31430	AT5G63952								AT4G03190	AT3G28740
AT3G16855	AT1G52240								AT3G15110	AT3G01830
AT5G63610	AT1G53285								AT1G14410	AT1G30370
AT1G71170	AT5G54370								AT3G33000	AT5G42380
AT4G16420	AT4G15370								AT1G64583	AT3G25250
AT5G02290	AT4G15460								AT2G25050	AT3G53150
AT2G02220	AT1G80840								AT2G26270	AT2G25440
AT5G60280	AT4G06496								AT1G70280	AT4G39670
AT2G29110	AT1G53010								AT3G53800	AT2G03230
AT2G27740	AT3G01020								AT3G10405	AT3G45130
AT5G45430	AT3G12060								AT1G75820	AT1G32910
AT5G01160	AT2G06740								AT3G15130	AT1G33760
AT1G52150	AT2G20818								AT2G45080	AT3G29000
AT5G13720	AT3G22090								AT3G03272	AT1G69930
AT1G80680	AT4G00920								AT1G15000	AT5G43650
AT5G35200	AT4G11642								AT3G04760	AT1G64940
AT5G37370	AT5G25750								AT2G31070	AT2G29110
nAd5.1	AT3G53980								AT1G17060	AT3G44300
AT2G04070	AT1G48470								AT3G59970	AT1G13520
AT1G54920	AT1G61226								AT2G16580	AT2G37770
AT3G28580	AT3G08040								AT1G26640	AT2G04040
AT5G46920	AT4G35060								AT1G03100	AT3G28510
AT3G07020	AT1G63750								AT2G33240	AT2G37430
AT1G49320	AT4G35400								AT3G01015	AT4G37990
AT3G14750	AT5G14130								AT3G58010	AT5G56960
AT3G48120	AT1G36130								AT3G55250	AT2G04050
AT3G56050	AT1G64910								AT3G59420	AT1G51820
AT5G15630	AT2G35990								AT2G01620	AT3G55900
AT1G66330	AT3G20590								AT1G33265	AT5G12020
AT1G13960	AT5G59990								AT1G01970	AT3G46090
AT1G28280	AT1G05630								AT2G33847	AT3G28580
AT3G20810	AT1G34040								AT3G03690	AT1G07500
AT1G06290	AT3G50720								AT3G47070	AT5G40990
AT5G23080	AT5G58782								AT1G26260	AT3G46080
AT5G57190	AT1G16120								AT1G43790	AT5G22540
AT1G62480	AT3G43431								AT3G04030	AT4G37010
AT3G59920	AT1G12240								AT3G10260	AT2G29460
AT1G60670	AT3G50190								AT3G46300	AT4G37290
AT5G55390	AT1G22570								AT2G29730	AT1G17180
AT1G71860	AT1G49680								AT2G39240	AT2G30750
AT4G22160	AT5G38790								AT3G12690	AT1G66570
AT5G22530	AT2G35930								AT1G31190	AT1G51890
AT3G10640	AT4G29930								AT3G50820	AT1G05680
AT5G16260	AT3G18773								AT1G15510	AT5G22530
AT1G79670	AT1G70700								AT1G04778	AT4G12735
AT1G15130	AT5G37980								AT3G15480	AT3G20340
AT5G19350	AT5G62162								AT1G50270	AT3G28210
AT1G25275	AT2G03260								AT2G47060	AT1G13310
AT1G51270	AT2G37950								AT1G23180	AT2G15490
AT4G36870	AT3G46010								AT1G14280	AT5G12030
AT5G25060	AT4G06495								AT1G19570	AT4G12480
AT1G01010	AT1G13650								AT2G37900	AT5G56080
AT1G55360	AT2G38750								AT2G22125	AT3G26830
AT2G43430	AT3G47040								AT1G30260	AT3G11480
AT3G12730	AT5G19260								AT1G08520	AT5G02780
AT5G42220	AT1G52570								AT1G27660	AT4G25200
AT3G24982	AT1G59885								AT2G33855	AT3G09940
AT4G31550	AT3G58990								AT1G07650	AT1G19250
AT3G55960	AT5G28923								AT1G26540	AT5G55150
AT1G14380	AT5G66620								AT2G35770	AT1G13480
AT1G76700	AT1G43840								AT3G16140	AT3G55910
AT2G14910	AT1G47540								AT1G11300	AT1G76640
AT1G69720	AT2G46960								AT4G11175	AT5G44990
AT3G10800	AT5G15960								AT2G03310	AT5G05300
AT4G17250	AT4G29710								AT1G17455	AT1G73120
AT5G16470	AT5G27160								AT1G70430	AT1G57650
AT1G25280	AT5G31314								AT3G60620	AT1G05880
AT3G47640	AT1G73210								AT3G05430	AT3G11340
AT1G25988	AT2G24920								AT3G51820	AT1G26390
AT4G28400	AT4G06639								AT2G23910	AT5G15120
AT5G14930	AT1G80580								AT1G51430	AT1G30700
AT1G25540	AT3G16690								AT1G36390	AT4G04540
AT4G23860	AT5G14110								AT2G30100	AT1G26410
AT2G28710	AT5G29037								AT1G22700	AT2G18193
AT5G19910	AT1G25340								AT1G79620	AT2G17850
AT1G56340	AT1G25400								AT1G13100	AT3G46230
AT1G28440	AT3G43820								AT1G19920	AT4G12490
AT5G04520	AT4G28680								AT1G51460	AT1G20180
AT4G10930	AT5G54720								AT1G59560	AT3G23250
AT3G19930	AT1G71740								AT3G43540	AT1G01680
AT5G15830	AT2G32510								AT2G38680	AT1G70440
AT5G22000	AT3G03540								AT1G25290	AT4G08555
AT3G13200	AT3G17500								AT1G01380	AT4G11170
AT1G74300	AT1G57613								AT1G20693	AT1G05675
AT3G48090	AT1G68960								AT2G26390	AT1G57630
AT1G73710	AT2G22821								AT1G06190	AT3G48640
AT2G26740	AT3G54580								AT2G23180	AT1G53540
AT1G13110	AT4G06488								AT2G37090	AT4G25330
AT5G06610	AT2G18450								AT3G17130	AT5G62480
AT2G19110	AT3G32047								AT1G05260	AT2G13810
AT5G17690	AT5G65980								AT2G29360	AT3G48850
AT3G15590	AT1G14686								AT3G60180	AT1G26420
AT1G48970	AT3G48960								AT1G74540	AT5G14490
AT1G48210	AT5G33125								AT4G09730	AT1G47890
AT2G38860	AT5G26120								AT1G63000
AT1G65790	AT5G34895								AT4G01690
AT2G44180	AT5G45230								AT1G22170
AT4G32650	AT3G13825								AT3G21465
AT4G10970	AT2G35270								AT3G10270
AT3G51620	AT3G28415								AT2G36470
AT5G44290	AT5G37880								AT1G18320
AT3G22220	AT1G03457								AT3G44790
AT1G13450	AT3G43120								AT2G34470
AT3G07780	AT2G16850								AT1G67050
AT1G17440	AT5G37940								AT3G55920
AT3G43430	AT5G46013								AT1G04940
AT2G41500	AT2G27535								AT3G14980
AT3G61670	AT4G04810								AT2G45430
AT3G12360	AT2G04220								AT1G60510
AT1G53490	AT2G44110								AT1G68400
AT3G55830	AT3G24310								AT2G23690
AT3G18290	AT1G02391								AT1G13250
AT2G25010	AT1G04680								AT1G66930
AT5G56230	AT1G55928								AT1G05460
AT2G24100	AT5G27360								AT3G44540
AT4G16440	AT5G61290								AT1G45474
AT2G07727	AT5G01520								AT3G46200
AT3G07310	AT3G52400								AT2G40085
AT1G03210	AT5G61690								AT3G16350
AT3G63250	AT2G15090								AT1G45229
AT1G76920	AT2G17660								AT2G46870
AT3G45240	AT3G05610								AT1G58520
AT1G55520	AT5G34848								AT1G31983
AT5G11210	AT5G38700								AT3G06840
AT3G29310	AT4G12720								AT2G29450
AT1G80780	AT5G10680								AT1G11900
AT1G48620	AT5G36002								AT2G18940
AT1G01550	AT2G48150								AT1G14790
AT5G67380	AT3G28380								AT1G27680
AT5G46410	AT2G18200								AT4G02900
AT5G54140	AT3G29195								AT3G15350
AT1G66660	AT4G21630								AT2G40540
AT2G22090	AT5G62065								AT2G26540
AT3G15070	AT1G34095								AT1G08660
AT1G14780	AT3G31930								AT1G68170
AT4G25720	AT3G44250								AT3G12080
AT1G68765	AT4G40085								AT1G23080
AT1G09770	AT5G14020								AT1G12244
AT4G30790	AT5G36280								AT1G71060
AT3G05510	AT5G49260								AT1G79080
AT3G52480	AT3G30725								AT1G32080
AT5G03630	AT3G62930								AT1G42480
AT1G69580	AT1G10220								AT1G78450
AT5G01010	AT1G11460								AT4G03010
AT3G56690	AT1G54040								AT2G11810
AT3G47250	AT1G65340								AT3G56010
AT1G34300	AT2G23000								AT3G52390
AT2G37330	AT4G15340								AT2G42570
AT5G01750	AT5G01610								AT1G19170
AT3G50750	AT4G04080								AT1G80880
AT2G33390	AT4G39030								AT2G26930
AT4G38930	AT2G17550								AT2G26910
AT1G70520	AT2G35765								AT1G75890
AT5G54530	AT5G34832								AT2G12190
AT4G32440	AT1G19830								AT3G53170
AT1G67850	AT2G34510								AT2G32480
AT5G15730	AT3G29670								AT1G30010
AT2G20180	AT1G29230								AT1G02150
AT1G32190	AT1G36272								AT2G18245
AT3G06240	AT1G61720								AT3G14650
AT3G09980	AT5G17470								AT3G09330
AT1G33360	AT5G57100								AT3G53380
AT4G39400	AT1G72910								AT3G44220
AT4G39675	AT5G40212								AT3G49680
AT4G25170	AT5G52272								AT1G09440
AT1G80760	AT2G45161								AT3G59570
AT4G35020	AT3G55980								AT2G37950
AT3G63440	AT5G28335								AT2G29510
AT3G16640	AT5G36001								AT2G33050
AT1G18470	AT5G52547								AT2G28430
AT3G55730	AT4G11430								AT3G11490
AT1G66880	AT3G29305								AT3G55990
AT5G39110	AT5G50361								AT1G77330
AT1G68160	AT3G59080								AT1G04540
AT1G18450	AT3G33293								AT2G01070
AT1G56145	AT4G03480								AT1G21730
AT5G05710	AT4G23515								AT2G34930
AT3G11280	AT2G29710								AT3G23780
AT2G20500	AT2G31625								AT1G49230
AT3G12740	AT5G14150								AT2G26220
AT3G29810	AT5G47230								AT3G60390
AT5G58940	AT2G47585								AT2G22390
AT1G74840	AT3G02270								AT1G08390
AT5G11500	AT5G07990								AT1G70070
AT4G25900	AT1G21850								AT1G74088
AT2G46310	AT2G44030								AT3G27940
AT2G30520	AT3G12240								AT3G13240
AT4G32760	AT5G19315								AT2G43990
AT4G35230	AT4G18195								AT3G53240
AT4G17080	AT5G44500								AT3G28460
AT4G23270	AT1G16060								AT3G63050
AT5G46250	AT1G53370								AT2G37500
AT3G50630	AT1G54950								AT1G76090
AT3G45730	AT2G39040								AT2G20260
AT5G46840	AT3G22492								AT3G30730
AT3G62330	AT3G52430								AT4G05220
AT5G66320	AT4G06738								AT2G15620
AT5G19490	AT2G31850								AT2G33850
AT4G34710	AT4G15160								AT3G59190
AT1G22400	AT2G27530								AT2G29750
AT1G13670	AT3G44261								AT3G01860
AT3G29075	AT5G31753								AT1G64060
AT1G68440	AT5G42380								AT2G45770
AT3G09600	AT2G41100								AT2G21860
AT2G34690	AT4G22170								AT1G54350
AT3G60850	AT3G12160								AT1G72640
AT5G64890	AT3G15170								AT3G54690
AT2G20960	AT5G42590								AT3G63290
AT5G62165	AT2G24550								AT1G28290
AT5G39660	AT3G27920								AT3G04690
AT3G54380	AT3G46360								AT3G05910
AT2G16740	AT5G36270								AT3G55420
AT4G00230	AT1G32763								AT1G13280
AT3G09030	AT1G48800								AT1G03020
AT3G03990	AT2G11485								AT2G28790
AT4G31080	AT3G10750								AT3G22450
AT5G25450	AT4G01890								AT3G47030
AT3G59060	AT1G03840								AT1G26960
AT1G70590	AT2G19550								AT3G59760
AT3G47550	AT1G65890								AT1G73060
AT5G05100	AT3G55180								AT1G47578
AT1G76410	AT1G14110								AT1G12620
AT4G04630	AT1G23480								AT1G46264
AT1G11270	AT1G59920								AT3G51480
AT2G37850	AT1G49100								AT1G12630
AT2G17520	AT2G14540								AT3G06430
AT5G52040	AT5G19740								AT2G17442
AT4G33940	AT4G03364								AT1G11430
AT1G30620	AT1G59930								AT3G04440
AT2G27090	AT3G32445								AT2G05990
AT3G29670	AT1G32225								AT3G18630
AT2G32080	AT2G44130								AT1G52870
AT2G28830	AT3G19970								AT3G53760
AT4G19200	AT4G03723								AT1G50780
AT5G58575	AT2G13547								AT2G20440
AT1G54740	AT5G57685								AT1G60000
AT2G47200	AT2G14920								AT1G12700
AT5G03730	AT5G34862								AT1G22630
AT1G11400	AT3G61060								AT3G62000
AT1G27370	AT1G35140								AT3G57780
AT1G73380	AT4G20200								AT1G76190
AT1G14370	AT4G35350								AT1G24280
AT1G08600	AT5G16580								AT3G01180
AT3G42790	AT5G47075								AT3G19590
AT2G26650	AT5G49900								AT2G23390
AT1G76320	AT2G32170								AT1G67090
AT4G02880	AT4G11540								AT1G04900
AT5G04720	AT5G27200								AT4G10550
AT1G21310	AT2G23920								AT3G10620
AT1G21250	AT4G08260								AT1G62680
AT3G12140	AT5G32312								AT2G04700
AT2G31880	AT3G13140								AT3G26710
AT2G07698	AT3G47410								AT3G06990
AT2G38080	AT3G49690								AT1G15970
AT3G50650	AT4G26140								AT1G68810
AT1G26410	AT1G48710								AT3G58690
AT5G09590	AT5G61110								AT1G66840
AT4G26090	AT2G04120								AT3G27180
AT3G05120	AT5G42580								AT2G19940
AT1G27590	AT5G51520								AT1G19720
AT3G20550	AT1G55880								AT2G38090
AT1G69760	AT4G02489								AT3G48670
AT2G23120	AT5G46310								AT1G06960
AT4G33050	AT1G11670								AT1G67700
AT5G14170	AT1G56470								AT1G60690
AT2G42350	AT3G06962								AT3G16010
AT1G34370	AT4G35480								AT2G42190
AT3G12320	AT4G08270								AT1G54180
AT1G56120	AT5G59240								AT1G63940
AT1G69780	AT1G68270								AT1G47480
AT5G54640	AT2G12390								AT2G23550
AT4G07670	AT3G60090								AT3G48460
AT2G04795	AT4G13575								AT2G37510
AT1G33790	AT2G06235								AT3G46740
AT1G78130	AT3G46860								AT2G40205
AT2G43370	AT4G19880								AT1G52800
AT5G38210	AT5G27902								AT1G68940
AT1G09210	AT5G27945								AT1G73210
AT2G02960	AT1G42727								AT1G64580
AT2G39210	AT5G20460								AT2G01510
AT1G79380	AT1G02400								AT2G41080
AT5G45190	AT1G21300								AT4G02482
AT1G59580	AT1G65860								AT2G32400
AT4G18880	AT2G19440								AT3G03980
AT3G60190	AT3G14510								AT4G01800
AT5G05690	AT4G05100								AT1G70730
AT5G64240	AT5G23980								AT1G63680
AT1G19540	AT1G08310								AT3G09650
AT3G58680	AT1G63205								AT3G54780
AT5G51200	AT2G40460								AT3G58790
AT5G62620	AT3G32415								AT4G04370
AT2G32160	AT5G26630								AT3G18240
AT3G57880	AT1G42490								AT3G55090
AT3G22160	AT3G01550								AT3G61130
AT3G13340	AT4G08132								AT3G57830
AT4G00850	AT4G09987								AT1G60550
AT3G57550	AT4G36500								AT3G56890
AT5G57520	AT3G06890								AT1G47670
AT1G14890	AT4G28410								AT3G44990
AT3G13430	AT2G23570								AT3G21750
AT4G09460	AT3G55940								AT3G12710
AT5G12030	AT4G12980								AT3G19790
AT5G12290	AT1G50740								AT2G14050
AT2G31120	AT1G61470								AT3G14140
AT4G16760	AT3G21730								AT4G01040
AT3G55560	AT4G30430								AT3G62410
AT1G51280	AT1G47480								AT1G33811
AT1G62420	AT3G05155								AT3G21300
AT5G05460	AT3G05890								AT2G47220
AT1G25580	AT1G65570								AT1G68850
AT5G05250	AT1G78120								AT2G23673
AT5G18650	AT2G35460								AT3G16400
AT1G24530	AT3G56300								AT1G18490
AT3G57700	AT5G15000								AT3G63490
AT1G47890	AT5G57060								AT1G26590
AT5G58540	AT1G77530								AT3G25680
AT2G28940	AT3G04210								AT3G26330
AT1G33420	AT5G56880								AT3G51140
AT1G03970	AT5G39650								AT3G16570
AT4G30390	AT1G55290								AT3G06950
AT3G14920	AT2G48130								AT1G29700
AT1G01640	AT5G35190								AT2G15820
AT4G19880	AT1G62800								AT2G16250
AT2G44240	AT2G40170								AT3G62010
AT2G30750	AT3G02020								AT1G06240
AT3G27260	AT5G39370								AT2G35155
AT1G71040	AT5G66535								AT2G39850
AT2G25900	AT1G18830								AT1G65985
AT2G33810	AT3G61900								AT1G50450
AT2G19310	AT4G12275								AT3G05130
AT2G23110	AT5G32179								AT1G59810
AT3G01850	AT5G52067								AT2G21250
AT5G02840	AT4G24260								AT1G49475
AT2G39200	AT2G03300								AT1G61350
AT2G28120	AT1G59725								AT2G27740
AT1G12240	AT1G62975								AT1G67690
AT5G27920	AT2G12240								AT2G45270
AT2G32150	AT3G06360								AT2G40720
AT5G42750	AT3G52310								AT2G26250
AT4G17900	AT5G37351								AT3G46630
AT1G64610	AT2G10105								AT3G53730
AT1G78290	AT4G02690								AT1G64650
AT3G26890	AT5G07600								AT1G50830
AT4G39030	AT5G43690								AT1G15740
AT3G25020	AT5G51910								AT3G27090
AT4G00780	AT3G16440								AT3G17240
AT1G61260	AT3G44260								AT3G53930
AT1G35710	AT5G37667								AT1G23010
AT5G18170	AT5G62165								AT3G61600
AT1G08720	AT1G16070								AT2G45140
AT3G11580	AT2G15014								AT2G03640
AT5G05760	AT4G10596								AT2G34340
AT1G03760	AT3G03626								AT2G46260
AT5G61790	AT3G31380								AT2G23090
AT4G38260	AT3G42730								AT1G75220
AT1G01490	AT4G25350								AT3G53280
AT2G15890	AT5G59490								AT2G27090
AT5G24210	AT1G50550								AT1G14740
AT4G21510	AT2G34620								AT1G58225
AT1G48430	AT4G07699								AT1G53400
AT1G02660	AT2G05720								AT3G10550
AT3G47500	AT5G01190								AT2G17690
AT1G13700	AT5G27570								AT3G48860
AT4G08920	AT1G16022								AT2G34940
AT5G66630	AT1G27040								AT3G12760
AT1G49050	AT3G52680								AT3G52220
AT1G34750	AT4G23140								AT3G26090
AT2G18280	AT5G23010								AT1G04300
AT4G11840	AT5G57560								AT3G18100
AT2G35820	AT1G16140								AT2G46950
AT1G33060	AT1G25530								AT1G61640
AT3G09410	AT2G39650								AT2G47490
AT4G01720	AT5G15520								AT1G05770
AT2G30250	AT5G19230								AT2G15310
AT2G46600	AT5G66800								AT3G04350
AT2G42280	AT1G12725								AT1G05170
AT5G05340	AT1G56360								AT1G79590
AT2G26400	AT2G11970								AT3G63420
AT4G14900	AT3G22400								AT4G08930
AT4G27470	AT5G20310								AT2G30370
AT5G51390	AT4G07666								AT1G74340
AT5G61250	AT4G07770								AT1G72840
AT1G34420	AT4G20210								AT1G61690
AT3G46230	AT1G12940								AT1G67850
AT1G20350	AT3G30280								AT1G25540
AT2G48010	AT1G35330								AT3G63390
AT4G29900	AT2G02498								AT3G16175
AT3G21230	AT3G47310								AT3G59660
AT1G11310	AT3G42245								AT1G35470
AT4G21850	AT3G44115								AT2G36930
AT5G55930	AT3G53350								AT1G76420
AT3G29240	AT1G14200								AT2G34000
AT5G42250	AT1G22720								AT3G27997
AT1G69840	AT1G70400								AT3G24100
AT5G42900	AT2G26860								AT3G30390
AT1G08940	AT5G51900								AT1G22110
AT1G74310	AT1G18835								AT1G56700
AT4G23320	AT5G32404								AT1G73910
AT1G22500	AT5G36905								AT3G06435
AT4G12500	AT3G26510								AT1G62305
AT1G67980	AT5G45950								AT2G19900
AT5G64260	AT1G47370								AT1G80040
AT1G51860	AT2G23640								AT3G54640
AT2G04450	AT3G15330								AT1G18890
AT2G32710	AT3G20600								AT3G06620
AT3G24750	AT4G34390								AT3G54110
AT1G49210	AT5G18330								AT2G16790
AT3G09350	AT5G48270								AT2G05520
AT1G12010	AT1G36510								AT1G77220
AT3G51330	AT1G71300								AT1G55080
AT1G69570	AT2G23040								AT1G77145
AT5G12930	AT3G19184								AT4G09830
AT1G21050	AT4G12050								AT4G08500
AT2G31110	AT4G24380								AT1G76180
AT2G40000	AT4G28870								AT1G26470
AT4G23610	AT2G18115								AT1G72690
AT5G20400	AT4G19680								AT3G52800
AT2G18680	AT4G30730								AT2G26990
AT1G21820	AT1G15220								AT3G48920
AT4G28270	AT1G28290								AT2G24680
AT1G32170	AT1G58270								AT1G70980
AT1G18330	AT3G59440								AT3G04500
AT5G25475	AT5G55835								AT3G51530
AT3G62770	AT3G49940								AT3G51790
AT5G51440	AT1G30990								AT3G25900
AT2G26210	AT1G31950								AT3G15351
AT3G05200	AT3G06020								AT2G27100
AT5G55450	AT5G02170								AT3G05170
AT3G45860	AT5G26286								AT1G31130
AT1G01140	AT5G26673								AT1G32530
AT1G51920	AT5G44280								AT3G20060
AT3G02140	AT1G66080								AT2G03240
AT1G65500	AT2G03250								AT1G04070
AT1G23870	AT3G26320								AT2G01190
AT2G41260	AT3G60900								AT1G10450
AT1G13470	AT4G21270								AT1G61360
AT4G35180	AT2G41445								AT4G10590
AT5G08240	AT4G23320								AT2G17570
AT5G50200	AT1G80440								AT3G56250
AT4G01010	AT2G47895								AT3G58500
AT2G19190	AT4G08800								AT3G53340
AT5G25260	AT4G37070								AT1G53470
AT5G22920	AT1G02390								AT3G58510
AT5G21170	AT1G13370								AT3G50060
AT1G59860	AT3G20840								AT3G23290
AT2G17040	AT4G06562								AT3G08760
AT2G35980	AT5G36200								AT3G47090
AT1G52200	AT1G54050								AT2G48100
AT1G07090	AT1G79700								AT2G31260
AT3G50740	AT2G07000								AT1G67580
AT3G55970	AT1G25422								AT3G58380
AT4G30270	AT2G23990								AT2G19240
AT5G42830	AT3G50020								AT1G53560
AT2G31980	AT5G16360								AT4G00390
AT5G18310	AT5G16570								AT2G26920
AT3G49780	AT1G20860								AT1G58100
AT3G52430	AT3G02970								AT1G70250
AT4G19160	AT3G13677								AT2G21730
AT5G52760	AT3G15720								AT2G43150
AT5G02490	AT3G54180								AT2G21430
AT1G73120	AT4G33465								AT1G51660
AT5G22570	AT1G14780								AT1G73680
AT3G48080	AT1G32250								AT2G22850
AT1G33960	AT3G03800								AT2G45910
AT1G02450	AT3G12203								AT3G13020
AT1G21240	AT5G28886								AT1G09570
AT3G04720	AT5G66675								AT2G23290
AT1G10340	AT1G31258								AT2G24250
AT2G14560	AT1G67100								AT3G14090
AT2G43000	AT1G44890								AT4G11330
AT4G22470	AT1G70000								AT3G09085
AT4G33420	AT3G25060								AT1G26660
AT5G07440	AT4G00695								AT3G08710
AT1G69930	AT5G61520								AT3G48340
AT1G11260	AT1G20390								AT3G61430
AT1G74710	AT2G18735								AT2G26800
AT4G28085	AT5G66567								AT1G75020
AT1G57630	AT1G16490								AT3G57450
AT1G02930	AT1G77190								AT3G11280
AT5G49360	AT2G26310								AT1G36370
AT3G15450	AT2G41000								AT1G09575
AT5G64120	AT5G38930								AT3G02810
AT4G12400	AT5G51830								AT3G30340
AT3G11340	AT2G28570								AT1G23380
AT2G47130	AT5G43260								AT3G05327
AT1G26380	AT5G58970								AT3G48890
AT4G08770	AT1G15690								AT3G03950
AT5G39670	AT2G16910								AT3G17690
AT1G15520	AT3G11090								AT2G36640
AT2G18690	AT5G38050								AT1G06750
AT3G18250	AT5G43440								AT1G61280
AT1G26420	AT4G18980								AT1G77370
AT1G65510	AT4G36840								AT1G68000
AT2G30770	AT5G24280								AT3G09390
AT2G02930	AT5G46440								AT3G20630
AT1G51890	AT1G52942								AT3G06260
AT5G01740	AT1G53160								AT3G59080
AT2G32680	AT4G02655								AT1G72660
AT1G26390	AT2G28040								AT3G17220
AT1G19250	AT2G32340								AT2G41945
AT3G12580	AT4G14560								AT1G69050
AT2G39570	AT1G79360								AT3G25600
AT1G14870	AT5G66110								AT3G52310
AT2G44380	AT1G69750								AT3G47990
AT4G23140	AT3G03440								AT1G15400
AT1G03850	AT5G66985								AT4G01860
AT3G26830	AT5G67140								AT1G69750
AT3G47480	AT1G29120								AT1G06780
AT2G45220	AT1G29357								AT3G48000
AT5G52640	AT1G68568								AT1G13700
AT4G21830	AT5G56747								AT2G17710
AT5G10760	AT1G21460								AT1G76700
AT4G12490	AT5G04880								AT3G13380
AT2G14610	AT5G06740								AT3G42850
AT2G18660	AT5G06420								AT3G02555
	AT1G66590								AT3G22530
	AT5G02060								AT1G01350
	AT1G72320								AT1G12640
	AT5G37840								AT2G26780
	AT5G43630								AT3G04520
	AT1G60850								AT2G35950
	AT2G19590								AT1G55230
	AT3G56070								AT1G18460
	AT4G19829								AT1G55175
	AT5G51850								AT3G19950
	AT1G34842								AT2G19130
	AT2G23800								AT3G27650
	AT3G47110								AT2G29065
	AT1G44750								AT2G17010
	AT3G06700								AT4G08230
	AT3G10480								AT2G34730
	AT3G27770								AT3G54380
	AT2G16890								AT2G07672
	AT3G26850								AT1G64300
	AT4G21060								AT3G24070
	AT1G20470								AT2G19270
	AT1G02850								AT2G22090
	AT5G62575								AT3G05545
	AT5G47600								AT2G03800
	AT5G55270								AT1G14640
	AT1G09812								AT1G52650
	AT2G44070								AT4G01110
	AT3G44713								AT1G14230
	AT1G06630								AT3G04530
	AT1G69480								AT2G02870
	AT4G19000								AT1G20470
	AT5G01225								AT2G37520
	AT5G48775								AT1G62225
	AT1G19530								AT1G27650
	AT3G57770								AT2G15695
	AT1G75360								AT1G72360
	AT4G22280								AT2G01180
	AT4G32240								AT3G16310
	AT2G14830								AT4G11300
	AT4G23340								AT3G48180
	AT1G21470								AT2G36310
	AT4G39110								AT3G27260
	AT5G55893								AT3G05155
	AT1G74200								AT3G46730
	AT5G17150								AT3G27070
	AT1G07170								AT1G75280
	AT2G21195								AT4G08300
	AT3G18485								AT3G54520
	AT3G61185								AT3G43210
	AT2G39725								AT3G06810
	AT4G06676								AT1G30660
	AT4G22200								AT2G07741
	AT5G41710								AT1G80710
	AT5G43105								AT1G05894
	AT3G27950								AT1G29060
	AT5G18130								AT1G67340
	AT5G24090								AT1G35660
	AT1G72330								AT1G69720
	AT4G08290								AT3G55560
	AT4G17440								AT1G12760
	AT4G30480								AT1G07530
	AT4G37580								AT2G02860
	AT4G36260								AT1G55580
	AT5G44065								AT1G13195
	AT1G08230								AT2G36670
	AT1G08830								AT1G77310
	AT2G47820								AT1G44608
	AT4G28060								AT1G80380
	AT4G30630								AT1G68030
	AT5G44720								AT3G05530
	AT3G52770								AT3G61660
	AT3G59530								AT3G14225
	AT4G19460								AT3G29160
	AT5G60190								AT2G30395
	AT2G37300								AT2G16700
	AT5G53895								AT3G47800
	AT5G57860								AT3G48320
	AT2G36270								AT2G28440
	AT5G46040								AT2G02730
	AT1G15870								AT4G08320
	AT3G29270								AT2G17720
	AT4G38650								AT1G32375
	AT2G04240								AT1G42560
	AT3G26690								AT2G41880
	AT3G29776								AT1G07610
	AT3G48860								AT3G06780
	AT5G09270								AT1G18530
	AT1G17665								AT3G12050
	AT3G11540								AT3G13200
	AT4G34970								AT3G09790
	AT1G68030								AT1G24267
	AT3G56870								AT3G24900
	AT5G53820								AT3G09830
	AT4G39955								AT3G56310
	AT5G64250								AT1G61370
	AT2G43700								AT1G78570
	AT4G10720								AT2G20580
	AT5G43380								AT3G26670
	AT5G57240								AT3G02000
	AT5G15940								AT1G74250
	AT4G34071								AT1G70810
	AT5G42900								AT1G48120
	AT5G59310								AT3G20650
	AT3G12120								AT1G79710
	AT3G15420								AT3G28450
	AT5G01175								AT1G31480
	AT5G61910								AT1G80100
	AT1G07485								AT3G55600
	AT3G03270								AT1G08310
	AT4G18375								AT1G66740
	AT5G13750								AT1G53680
	AT1G68570								AT3G02990
	AT3G28150								AT1G65020
	AT3G13250								AT3G22942
	AT4G08035								AT1G52080
	AT5G46640								AT4G00305
	AT5G39190								AT3G55620
	AT3G01390								AT2G43160
	AT3G53600								AT3G45160
	AT4G20350								AT1G14300
	AT5G32605								AT1G53490
	AT3G10320								AT3G61760
	AT3G26040								AT1G14680
	AT5G42560								AT3G57740
	AT1G54630								AT2G45920
	AT5G16960								AT1G63040
	AT2G43060								AT2G07716
	AT3G45280								AT3G10800
	AT3G45590								AT1G02816
	AT1G54680								AT1G28380
	AT1G60610								AT2G20500
	AT4G01600								AT3G59280
	AT2G45210								AT3G56400
	AT5G11870								AT2G35550
	AT5G65850								AT1G69840
	AT2G46980								AT2G07717
	AT4G28560								AT2G20940
	AT5G15800								AT4G01960
	AT2G41150								AT2G41150
	AT4G10550								AT3G19210
	AT3G23260								AT3G22980
	AT5G06280								AT1G75400
	AT1G64250								AT2G31955
	AT2G07783								AT3G05500
	AT2G45450								AT1G79930
	AT3G17130								AT1G19400
	AT4G00050								AT2G15910
	AT2G19350								AT1G70520
	AT3G14610								AT2G33000
	AT4G19645								AT1G23700
	AT4G20720								AT3G21295
	AT5G56860								AT1G34420
	AT1G71280								AT1G49980
	AT2G19240								AT2G41780
	AT2G31910								AT1G16705
	AT2G35750								AT2G35640
	AT4G26150								AT3G11000
	AT1G54730								AT2G04550
	AT1G16830								AT4G04680
	AT3G60164								AT1G50400
	AT5G56310								AT2G26310
	AT2G38490								AT2G42650
	AT1G61320								AT2G07811
	AT5G58140								AT4G02410
	AT1G67148								AT3G11840
	AT3G26539								AT3G60150
	AT1G21060								AT2G35510
	AT2G42980								AT1G18480
	AT4G28310								AT2G23620
	AT1G55205								AT1G66880
	AT3G03450								AT1G02170
	AT3G58070								AT3G44755
	AT1G52342								AT4G02040
	AT2G28426								AT1G34630
	AT1G01450								AT2G35600
	AT2G43375								AT3G15060
	AT3G54510								AT1G43890
	AT4G29530								AT3G16510
	AT1G48490								AT2G38800
	AT2G46450								AT2G18670
	AT5G24580								AT2G36530
	AT5G54740								AT1G79400
	AT1G08710								AT1G67460
	AT3G52340								AT1G47530
	AT4G21950								AT3G54850
	AT5G45620								AT3G59150
	AT2G27790								AT1G74330
	AT4G26930								AT3G18010
	AT5G26731								AT3G12090
	AT5G01300								AT4G05071
	AT5G49170								AT1G05890
	AT2G23150								AT1G71390
	AT1G06500								AT1G49032
	AT1G52855								AT3G02340
	AT4G20830								AT3G45680
	AT2G25770								AT3G05380
	AT1G58160								AT4G10070
	AT2G38980								AT1G61860
	AT1G67195								AT1G47128
	AT2G23760								AT2G01600
	AT1G68110								AT1G65730
	AT3G06868								AT3G09370
	AT3G07730								AT1G76150
	AT2G42440								AT2G25460
	AT5G52940								AT1G72870
	AT3G21040								AT2G23970
	AT3G28750								AT1G62740
	AT1G12100								AT1G69570
	AT2G11270								AT3G63060
	AT3G51410								AT3G13235
	AT4G00690								AT2G42790
	AT5G23870								AT3G12800
	AT1G14890								AT3G03490
	AT2G17060								AT2G28780
	AT5G38200								AT4G01660
	AT2G48090								AT1G76980
	AT4G11655								AT3G21600
	AT5G41760								AT2G42270
	AT2G37320								AT3G04200
	AT3G44450								AT2G30580
	AT1G72060								AT1G70660
	AT2G41342								AT3G07195
	AT2G45685								AT1G08860
	AT3G46210								AT1G11480
	AT4G27900								AT1G58360
	AT5G43280								AT3G49800
	AT1G07090								AT2G17120
	AT2G07709								AT1G02770
	AT2G18600								AT3G57530
	AT2G41380								AT2G26300
	AT4G13190								AT1G17520
	AT4G39480								AT1G04930
	AT5G02590								AT1G73730
	AT5G06860								AT3G17710
	AT1G13590								AT3G22950
	AT1G34670								AT4G00840
	AT1G66470								AT3G19290
	AT1G71310								AT2G46610
	AT2G43510								AT3G12630
	AT1G28520								AT1G55020
	AT1G52580								AT3G12300
	AT2G46420								AT4G05460
	AT4G22730								AT1G23760
	AT5G66780								AT3G21510
	AT2G01740								AT1G20460
	AT1G23060								AT1G08230
	AT1G76062								AT3G13405
	AT3G60970								AT1G15750
	AT5G14000								AT4G02810
	AT1G06210								AT1G34300
	AT5G42060								AT3G06190
	AT5G44578								AT2G46735
	ATMG00750								AT1G48560
	AT2G18970								AT3G13090
	AT2G29910								AT3G05165
	AT2G39690								AT1G05060
	AT1G21830								AT2G26170
	AT1G64563								AT1G30757
	AT4G03438								AT2G07719
	AT2G13000								AT1G49405
	AT4G15258								AT1G58410
	AT5G40720								AT1G64780
	AT5G52870								AT1G06070
	AT5G65940								AT3G14180
	AT1G48100								AT1G18330
	AT5G16640								AT2G46270
	AT1G78172								AT3G59530
	AT3G07520								AT4G05020
	AT3G15352								AT1G06130
	AT3G19200								AT2G31570
	AT1G15385								AT1G61250
	AT4G35070								AT2G01021
	AT2G42940								AT2G33120
	AT3G30180								AT1G26680
	AT2G12461								AT3G19010
	AT3G06310								AT1G56145
	AT3G47100								AT2G30440
	AT4G22530								AT3G14690
	AT4G27250								AT2G23945
	AT5G15770								AT1G12440
	AT5G51451								AT2G07826
	AT1G10170								AT1G11400
	AT4G09920								AT3G03610
	AT5G46370								AT1G09320
	AT3G62455								AT1G23860
	AT1G13990								AT1G61440
	AT1G52880								AT2G07783
	AT2G16710								AT1G24600
	AT3G13525								AT1G24440
	AT3G50030								AT1G16210
	AT3G61898								AT2G38360
	AT5G11180								AT3G14290
	AT5G53810								AT3G51500
	AT3G01850								AT3G55430
	AT3G11390								AT1G50750
	AT4G01870								AT2G21180
	AT5G47590								AT2G36580
	AT1G44050								AT2G48121
	AT5G15840								AT2G27200
	AT1G69680								AT1G31540
	AT3G23440								AT1G07570
	AT4G13540								AT1G53633
	AT5G54064								AT1G04100
	AT5G65860								AT3G61800
	AT5G24570								AT4G05070
	AT5G39090								AT1G03370
	AT5G54420								AT1G03120
	AT4G06701								AT2G41190
	AT1G33970								AT4G11600
	AT3G21080								AT3G05580
	AT3G45880								AT3G17810
	AT4G37810								AT1G01730
	AT1G74456								AT1G29970
	AT4G19710								AT1G54210
	AT5G37900								AT3G22110
	AT1G54260								AT1G20780
	AT2G21020								AT3G53810
	AT4G02040								AT3G56710
	AT1G21840								AT2G47890
	AT5G22270								AT1G79920
	AT1G64990								AT2G16720
	AT1G54570								AT2G45460
	AT2G04670								AT2G32250
	AT5G66590								AT1G08270
	AT2G05518								AT3G58540
	AT3G29575								AT3G44400
	AT5G01075								AT1G08320
	AT5G07000								AT3G26170
	AT5G46680								AT2G27550
	AT1G29785								AT3G12360
	AT1G76965								AT3G04670
	AT5G41850								AT3G51920
	AT2G07694								AT1G61380
[truncated: 1,064 more rows]
