# Supplementary material for: Gene network downstream plant stress response modulated by peroxisomal H2O2
Source: Front Plant Sci. 2022 Aug 23;13:930721. doi: 10.3389/fpls.2022.930721 (PMC9445673; doi:10.3389/fpls.2022.930721)
Supplement: Supplementary file 4 [file Table_3.XLSX]

## Sheet: Hoja1
Suppl. Table S3: DEGs obtained from the transcriptomic analyses described in Suppl. Table S2.
CAT2-dependent genes under high light, 180 min	ACX1-dependent genes in plant response to 2,4-D, 1 h	35S::GOX2-dependent genes in plant response to Cd, 30 min	GOX2-dependent genes in plant response to Cd, 30 min	CAT2-dependent genes, under CO2-shift and high light, 180 min	CAT2-dependent genes in a gox1 background, under CO2-shift and high light, 180 min	CAT2-dependent genes in a gox2 background, under CO2-shift and high light, 180 min	cat2 vs. cat2 gox1	cat2 vs. cat2 gox2
AT1G05680	AT2G42540	AT2G04370	AT4G28811	AT1G01060	AT1G01060	AT1G01060	AT3G30122	AT3G14415
AT4G25380	AT1G60190	AT1G34680	AT3G47720	AT5G62210	AT3G28270	AT4G28780	AT1G34760	AT4G37990
AT3G28740	AT5G01520	AT1G20925	AT4G32280	AT4G17880	AT2G27420	AT1G67900	AT3G14420	AT5G52390
AT1G17170	AT5G45820	AT3G60170	AT2G17850	AT4G28780	AT4G28780	AT5G44680	AT3G10300	AT2G34930
AT3G28210	AT2G32100	AT5G12990	AT4G30380	AT1G78230	AT5G06980	AT5G62210	AT1G53540
AT2G15490	AT5G62130	AT3G29545	AT2G22810	AT3G56370	AT2G31380	AT4G17880	AT4G37990
AT1G17180	AT3G23880	AT5G42600	AT4G32630	AT2G21650	AT1G13650	AT2G31380	AT2G39030
AT4G37990	AT1G26920	AT1G21860	AT5G10040	AT5G63530	AT1G67900	AT1G78230	AT1G17180
AT1G07160	AT5G28030	AT1G33300	AT2G17845	AT2G36350	AT4G30610	AT3G56370	AT1G05680
AT5G57220	AT3G21870	AT1G32337	AT2G34390	AT2G31380	AT2G23130	AT4G31850	AT5G51440
AT2G43820	AT2G20750	AT4G39650	AT1G15580	AT3G17640	AT4G38950	AT4G24670	AT5G12030
AT4G01870	AT1G73390	AT3G31955	AT3G29970	AT1G19920	AT4G12980	AT5G51550	AT1G07400
AT2G29490	AT3G23080	AT5G47280	AT2G02700	AT1G32450	AT5G51550	AT1G72030
AT4G37370	AT5G43270	AT2G07770	AT5G65800	AT1G72030	AT5G62210	AT5G63530
AT2G15480	AT5G42200	AT3G06019	AT1G12805	AT5G51550	AT1G15550	AT3G29030
AT3G51910	AT1G51940	AT3G31161	AT4G31380	AT4G38950	AT2G32540	AT2G38120
AT2G26150	AT3G08770	AT2G05370	AT2G47520	AT1G15550	AT3G02380	AT5G19190
AT2G41730	AT1G28010	AT5G62320	AT4G39675	AT3G29030	AT5G62730	AT3G19850
AT2G22470	AT2G25200	AT5G24440	AT4G25420	AT2G41940	AT3G15570	AT2G32560
AT1G26380	AT5G15950	AT1G11980	AT1G29460	AT5G08640	AT5G08640	AT1G19920
AT2G34500	AT4G37260	AT3G24005	AT5G16023	AT4G24670	AT4G17880	AT3G15570
AT1G22810	AT1G74670	AT3G53300	AT2G28040	AT4G31850	AT1G14280	AT1G04250
AT5G14730	AT2G35470	AT5G43610	AT2G18010	AT4G30110	AT4G39510	AT5G02890
AT1G05560	AT1G74940	AT4G31940	AT2G26130	AT2G05920	AT5G02760	AT2G42190
AT1G74310	AT5G13170	AT2G43871	AT3G47710	AT1G04250	AT5G54130	AT5G54130
AT1G71000	AT5G57340	AT5G14602	AT2G29870	AT5G56860	AT5G19190	AT5G62730
AT3G16050	AT1G54740	AT2G31018	AT5G07570	AT3G28270	AT2G38120	AT5G06980
AT3G09350	AT5G62430	AT4G36210	AT4G33880	AT1G35560	AT4G22570	AT5G08640
AT4G12480	AT5G16030	AT5G24770	AT3G43190	AT2G42190	AT4G32280	AT4G09890
AT5G24110	AT1G20650	AT4G05340	AT4G37390	AT1G67900	AT3G27170	AT1G32450
AT5G62520	AT1G49500	AT5G12910	AT3G10910	AT5G19090	AT2G15020	AT1G16730
AT1G26420	AT2G18570	AT5G53640	AT1G30100	AT5G06980	AT1G04250	AT1G33240
AT5G12930	rpl20	AT4G31950	AT1G26770	AT1G26761	AT2G32560	AT2G41940
AT2G47520	AT2G24550	AT5G55875	AT3G42800	AT1G16730	AT2G42190	AT3G17640
AT1G32350	AT5G40390	AT4G11180	AT5G66580	AT5G54130	AT3G22210	AT5G56860
AT4G22530	AT1G68190	AT2G04250	AT1G23080	AT3G01180	AT3G56370	AT4G38950
AT2G02010	AT5G01820	AT2G12250	AT5G56300	AT3G15570	AT4G24670	AT3G28270
AT2G43620	AT2G22200	AT5G06755	AT1G29490	AT1G14280	AT4G31850	AT1G26761
AT1G12320	AT1G22770	AT5G41540	AT4G38860	AT3G52720	AT5G02830	AT1G29660
AT4G39670	AT3G62980	AT5G26070	AT5G07560	AT2G38120	AT3G12320	AT3G22210
AT3G25250	AT2G21540	AT2G30290	AT3G30180	AT3G49260	AT5G22390	AT5G65730
AT4G34135	AT2G22080	AT5G18870	AT5G04190	AT5G19190	AT2G29290	AT1G01970
AT1G16030	ycf3	AT4G30300	AT1G02350	AT2G27420	AT3G21870	AT1G10640
AT2G46240	AT4G32340	AT5G62800	AT5G45240	AT1G70940	AT5G55580	AT3G62390
AT4G12400	AT1G13700	AT2G16835	AT4G01335	AT1G18650	AT2G42380	AT5G13400
AT1G13370	AT4G27440	AT2G06912	AT3G23635	AT1G70370	AT4G38960	AT2G21650
AT1G66690	AT2G23340	AT5G62998	AT5G18050	AT5G44680	AT1G56430	AT1G15550
AT3G44190	AT2G41870	AT3G43402	AT1G53708	AT5G62730	AT3G09580	AT2G41820
AT2G32020	AT4G23490	AT2G36180	AT3G48346	AT3G49670	AT4G21445	AT4G39510
AT5G12030	AT5G44530	AT2G32360	AT5G18740	AT1G15410	AT3G29030	AT3G58070
AT1G76690	AT5G09760	AT2G03630	AT5G55770	AT4G38960	AT1G70940	AT4G24700
AT1G03070	AT1G02205	AT5G20447	AT1G72350	AT1G78290	AT5G13170	AT4G23740
AT4G34138	AT3G19720	AT2G25440	AT5G51850	AT2G28950	AT2G18328	AT2G28150
AT5G42830	AT1G18620	AT5G17730	AT1G29500	AT4G22570	AT2G20750	AT4G30110
AT2G17500	rpl14	AT3G28291	AT3G30737	AT2G34710	AT4G10120	AT2G30010
AT5G57480	AT3G05030	AT4G31970	AT1G06980	AT5G52780	AT3G06145	AT1G35560
AT1G54050	AT3G55610	AT1G15850	AT1G19530	AT4G00050	AT5G08030	AT1G72970
AT2G37770	AT1G42550	AT3G13784	AT4G13260	AT3G26570	AT1G19920	AT1G18650
AT1G67810	AT4G18240	AT4G15350	AT5G18030	AT1G29660	AT1G55370	AT3G48200
AT2G29460	AT1G77760	AT5G51250	AT1G11735	AT5G48730	AT1G44000	AT4G29720
AT5G39050	AT5G46690	AT5G27043	AT2G39510	AT3G59400	AT1G76110	AT4G22570
AT3G17611	AT4G14540	AT1G70944	AT5G01715	AT4G29720	AT4G26850	AT1G78290
AT4G37290	ATpI	AT1G51470	AT1G32540	AT5G65730	AT5G48490	AT1G15410
AT5G64230	AT5G64050	AT5G39480	AT5G27771	AT1G60000	AT1G32780	AT2G35130
ATCG00120	AT4G37310	AT3G04855	AT5G02760	AT4G24700	AT5G02890	AT3G49260
AT5G40690	AT1G01220	AT5G28781	AT2G46970	AT5G37020	AT5G48730	AT3G27170
AT3G63380	AT5G13730	AT4G10560	AT4G09920	AT2G29290	AT2G35130	AT1G70940
AT5G16980	AT1G76800	AT5G40700	AT5G51410	AT2G23130	AT3G17640	AT4G30825
AT1G62300	AT5G35840	AT5G04120	AT1G59500	AT2G32560	AT5G01015	AT5G16590
AT3G09270	AT5G07920	AT2G11773	AT1G69530	AT4G23740	AT4G25420	AT4G15430
AT5G42380	AT2G29670	AT1G51490	AT3G03270	AT1G29170	AT3G01550	AT3G60320
AT5G09470	AT5G19090	AT4G14301	AT2G42280	AT3G46130	AT1G35560	AT5G18080
AT3G26830	AT5G41900	AT4G34510	AT3G45840	AT4G39510	AT3G51750	AT3G28040
AT2G29420	AT5G17220	AT1G02681	AT1G45120	AT4G35290	AT1G68238	AT2G36350
AT1G05340	AT5G59350	AT3G28990	AT1G48670	AT5G03140	AT3G19450	AT1G55370
AT5G35320	AT2G37180	AT5G14900	AT5G44270	AT5G04230	AT3G26570	AT4G34760
AT3G24500	AT1G78450	AT2G44175	AT1G69120	AT4G12980	AT1G72030	AT2G32100
AT5G54510	AT4G28270	AT5G47306	AT5G39890	AT5G19730	AT4G01460	AT5G57930
AT5G37670	AT3G16000	AT2G33310	AT1G52830	AT5G57930	AT3G19850	AT5G01015
AT3G59900	AT1G48100	AT5G15100	AT5G02580	AT4G01080	AT2G34510	AT5G63180
AT1G79410	AT5G56100	AT2G04300	AT4G00180	AT1G72970	AT5G44680	AT5G55580
AT4G21990	AT1G04520	AT2G22335	AT4G16600	AT3G02050	AT2G28950	AT1G14280
AT1G75270	AT1G75800	AT5G24250	AT2G02620	AT5G07690	AT2G28150	AT5G51850
AT2G20560	AT1G62710	AT3G29255	AT1G76230	AT2G30790	AT1G19450	AT1G68780
AT4G15420	AT4G17340	AT5G49470	AT3G45390	AT3G50750	AT1G77580	AT1G47580
AT3G48850	AT4G23300	AT5G24879	AT4G00416	AT1G11700	AT2G10940	AT2G05920
AT2G45570	AT4G18270	AT3G61678	AT5G20830	AT5G51850	AT2G18940	AT3G50750
AT5G05220	AT5G47390	AT1G01580	AT2G45900	AT3G09650	AT3G62390	AT5G20935
AT4G24160	AT4G18280	AT5G33388	AT2G46660	AT1G30530	AT2G41820	AT4G32570
AT5G10695	AT2G37630	AT1G14100	AT2G42850	AT2G28150	AT1G50732	AT2G47440
AT2G24100	AT1G65900	AT5G25400	AT3G03480	AT2G47160	AT1G49430	AT1G04040
AT4G15610	AT4G24800	AT3G31530	AT3G63088	AT1G55370	AT2G41940	AT1G31920
AT1G55030	AT3G13750	AT2G18530	AT1G26945	AT1G68238	AT5G45650	AT4G32980
AT3G02800	AT2G26330	AT2G34224	AT1G12440	AT5G14880	AT5G16590	AT2G23600
AT5G46080	AT1G10760	AT3G33073	AT1G55810	AT4G34220	AT1G55960	AT1G49430
AT4G02380	AT2G30830	AT5G32525	AT3G09400	AT2G41820	AT4G23740	AT2G29180
AT3G04000	AT4G10390	AT2G33707	AT1G29000	AT1G33240	AT1G30520	AT2G46710
AT4G19880	AT1G18330	AT2G41240	AT2G29010	AT3G60320	AT4G24700	AT5G23280
AT3G09480	AT4G01460	AT3G56970	AT4G10020	AT5G13400	AT1G20470	AT1G28670
AT2G27580	AT2G37850	AT1G12938	AT4G21926	AT2G32540	AT2G37460	AT3G01180
AT3G14990	AT3G14067	AT3G43630	AT3G60260	AT3G21670	AT4G15430	AT5G23060
AT2G19570	AT5G49980	AT2G40990	AT1G69900	AT2G47910	AT1G78230	AT5G44510
AT3G01650	AT1G75770	AT3G18180	AT4G37610	AT4G34760	AT3G15354	AT3G25717
AT5G13080	orf111d	AT5G28950	AT5G64400	AT1G55360	AT2G46710	AT1G01430
AT1G76600	AT2G37080	AT5G39640	AT1G63245	AT1G34580	AT3G54500	AT2G45970
AT1G22985	AT3G17640	AT1G26976	AT2G29440	AT1G13650	AT1G14345	AT3G46130
AT1G78340	AT1G69526	AT3G04050	AT5G41100	AT1G56430	AT3G59400	AT3G52290
AT2G36790	AT3G61550	AT3G05780	AT2G28500	AT5G61420	AT1G18650	AT2G28950
AT1G08940	AT1G28100	AT2G05190	AT1G37070	AT4G25420	AT4G12390	AT4G38960
AT5G25450	AT3G45160	AT3G43528	AT4G23515	AT4G00150	AT1G33240	AT2G42380
AT3G04620	rpoC2	AT2G19146	AT5G12030	AT4G25290	AT3G09600	AT5G14210
AT4G38540	AT5G62210	AT2G03913	AT4G11070	AT2G22330	AT5G56850	AT1G70280
AT5G51830	AT4G35290	AT3G45000	AT2G32190	AT3G27170	AT4G28080	AT4G34220
AT1G49150	AT4G37470	AT5G19257	AT1G12960	AT3G21390	AT5G18020	AT2G01420
AT3G26910	AT2G30790	AT3G08762	AT2G17556	AT3G15354	AT2G05160	AT5G48490
AT5G13490	AT4G14605	AT1G24265	AT3G46110	AT1G77580	AT2G46970	AT5G19090
AT2G30770	AT2G40670	AT1G02320	AT1G75230	AT1G62750	AT4G30825	AT1G55360
AT2G18680	AT1G68790	AT5G55360	AT4G35480	AT4G32570	AT5G65730	AT5G49330
AT2G47000	AT5G03940	AT2G14935	AT5G14700	AT3G21190	AT5G15580	AT4G03210
AT3G13950	AT3G02870	AT1G10220	AT3G23250	AT4G23290	AT2G41560	AT4G23290
AT4G30390	AT1G09010	AT3G30380	AT2G16955	AT1G10640	AT3G60320	AT1G06550
AT1G77450	AT4G37300	AT2G11775	AT4G18205	AT2G32100	AT3G28040	AT4G17460
AT5G15870	AT1G09950	AT5G41390	AT4G22470	AT2G21050	AT5G19730	AT2G32540
AT5G57910	AT2G02070	AT3G24516	AT4G23210	AT3G58070	AT5G10150	AT4G19170
AT2G38290	AT3G50380	AT3G25719	AT3G20340	AT3G46550	AT3G02870	AT2G18328
AT1G07410	AT5G60940	AT1G22280	AT3G52520	AT5G60890	AT2G41250	AT4G32280
AT4G34710	AT5G08610	AT5G16336	AT3G45970	AT3G03770	AT2G33330	AT1G70070
AT3G03270	AT2G33770	AT5G45105	AT3G02840	AT4G14690	AT1G32540	AT5G10150
AT2G38250	AT3G55520	AT5G55080	AT5G66650	AT3G48200	AT1G60000	AT4G24810
AT4G12470	AT5G01020	AT3G14490	AT1G68690	AT2G21330	AT3G48200	AT4G25420
AT1G15430	AT1G56660	AT5G09910	AT2G42760	AT3G22210	AT1G01970	AT3G15354
AT3G04010	rpl16.miTochondriA	AT1G75610	AT1G20510	AT2G18560	AT3G06770	AT3G16260
AT1G60740	AT3G17130	AT2G10870	AT1G41896	AT5G13630	AT5G19090	AT5G48730
ATCG00130	AT2G23000	AT3G42680	AT3G20600	AT3G28040	AT3G23070	AT4G25290
AT3G04630	AT4G03390	AT1G54720	AT4G13620	AT3G09450	AT4G30110	AT3G03770
AT1G21550	AT2G18160	AT2G04750	AT5G26770	AT1G47580	AT3G09450	AT1G67040
AT4G04490	AT2G40540	AT2G11990	AT2G17840	AT3G04140	AT4G16980	AT5G53880
AT2G33700	AT2G35155	AT3G25490	AT5G17847	AT2G35130	AT1G12500	AT4G37080
AT5G16970	AT2G41940	AT5G07850	AT1G66080	AT1G06550	AT5G63530	AT3G23070
AT1G24090	AT3G46970	AT3G42310	AT4G23190	AT4G32980	AT5G24150	AT5G52780
AT1G32940	AT1G54110	AT1G57750	AT1G22180	AT5G16590	AT5G62140	AT3G50270
AT1G70530	AT3G25660	AT3G61290	AT2G41640	AT2G29970	AT3G10840	AT3G26570
AT3G10020	AT2G38650	AT5G39290	AT2G41810	AT2G46710	AT5G03140	AT3G28345
AT1G66080	AT4G32420	AT5G67390	AT3G44350	AT5G38430	AT1G32450	AT3G22150
AT2G28210	AT3G46130	AT4G28000	AT2G22760	AT3G09580	AT4G23290	AT3G28080
AT5G06860	AT2G41560	AT5G49750	AT3G07195	AT4G30610	AT2G25480	AT5G13770
AT4G33070	AT1G15960	AT5G66970	AT3G49340	AT5G18020	AT3G02450	AT1G72130
AT1G63840	AT1G79520	AT2G20619	AT5G05410	AT4G12310	AT4G32980	AT1G68238
AT3G07090	AT3G15030	AT3G62400	AT3G51970	AT3G52290	AT1G72970	AT5G03120
AT3G06420	AT5G20320	AT3G31415	AT5G10695	AT2G47440	AT4G22010	AT3G61950
ATCG00700	AT5G49160	AT3G45950	AT3G54200	AT3G02110	AT1G80640	AT1G04240
AT5G64310	AT5G01370	AT1G11803	AT5G19240	AT5G23060	AT2G32100	AT2G41560
AT5G03380	AT4G26150	AT1G32290	AT3G60420	AT5G45650	AT5G51850	AT1G27940
AT5G05190	AT4G01800	AT4G01830	AT1G73540	AT2G02080	AT4G12420	AT5G67200
AT1G74870	AT3G16010	AT5G42590	AT3G10300	AT3G61950	AT1G78290	AT3G02450
AT2G35980	AT2G41190	AT5G26673	AT1G66400	AT5G15410	AT1G29660	AT2G23130
AT1G68620	AT5G19970	AT4G14310	AT5G33150	AT4G09890	AT5G13400	AT2G30790
AT3G54420	AT5G01600	AT5G33390	AT5G67450	AT2G18940	AT1G74850	AT5G56850
AT5G54860	AT2G31400	AT2G13851	AT5G63450	AT1G58520	AT5G61130	AT2G42320
AT4G11660	AT2G01910	AT1G17277	AT3G16520	AT1G01970	AT3G04140	AT3G06770
AT1G71140	AT3G44970	AT5G35657	AT4G23470	AT2G01755	AT5G15350	AT3G52840
AT4G02940	AT5G27270	AT4G31280	AT1G23710	AT3G10230	AT1G10657	AT3G51750
AT5G37490	AT1G08550	AT1G01695	AT1G19210	AT4G26520	AT1G09750	AT1G60000
AT5G48180	AT2G25530	AT2G44470	AT5G13200	AT5G02830	AT2G47910	AT3G10405
AT3G25610	orf107c	AT5G38680	AT4G23180	AT2G29180	AT1G16730	AT4G14560
ATCG00020	AT4G33470	AT2G23149	AT2G01180	AT5G01015	AT4G37080	AT1G50900
AT1G17870	AT3G23340	AT5G52330	AT3G57450	AT5G13770	AT4G32570	AT1G77580
AT3G21700	AT2G35820	AT5G42635	AT3G56790	AT5G67200	AT4G24810	AT5G64770
AT3G09000	AT1G12820	AT1G48150	AT1G19380	AT5G02890	AT4G34220	AT4G33000
AT1G30070	AT3G46490	AT5G15040	AT1G24147	AT4G30825	AT2G46830	AT1G62750
ATCG00080	AT1G68840	AT3G58910	AT4G36010	AT5G61130	AT2G32530	AT3G09580
AT1G79710	AT1G54350	AT5G18890	AT5G03720	AT2G30010	AT3G22150	AT5G15580
AT5G18270	AT3G48110	AT1G30282	AT1G71000	AT5G59780	AT1G15290	AT4G24780
AT5G40460	AT5G20220	AT1G35970	AT1G71450	AT4G38430	AT1G65590	AT3G24460
AT4G23190	AT5G01780	AT5G19700	AT1G65870	AT4G32280	AT3G61950	AT3G21190
AT2G40350	AT3G56140	AT5G46200	AT1G32928	AT1G72130	AT3G18390	AT1G30520
ATCG00690	AT5G65640	AT5G57060	AT5G43620	AT5G22390	AT1G30610	AT2G18560
AT1G33600	AT4G30690	AT2G02205	AT4G25380	AT1G70280	AT2G47160	AT5G22390
AT1G18380	AT2G20180	AT4G05570	AT5G54710	AT5G42100	AT5G55740	AT3G04140
AT1G55530	AT5G55230	AT4G15398	AT5G41750	AT3G51750	AT5G52780	AT5G61130
AT1G23550	AT5G26665	AT4G35110	AT5G26220	AT4G15430	AT2G35650	AT2G23610
AT5G26220	AT1G36160	AT1G50390	AT5G26038	AT3G47500	AT5G51460	AT5G66590
AT1G26770	AT5G11720	AT1G47495	AT1G77390	AT3G06130	AT2G04270	AT4G01080
AT1G55920	AT2G36570	AT1G54950	AT2G41100	AT2G28550	AT1G68780	AT1G44000
AT1G68765	AT3G49220	AT1G22015	AT4G18195	AT1G27120	AT4G17460	AT1G29170
AT5G17380	AT4G23290	AT1G13130	AT1G01560	AT2G40460	AT1G06550	AT5G37020
AT2G38360	AT4G23990	AT1G44875	AT3G25180	AT1G63850	AT5G38430	AT4G00370
AT3G09010	AT3G15430	AT2G21172	AT1G19020	AT5G24150	AT2G47440	AT3G05910
AT1G74590	AT2G29090	AT2G04033	AT5G57560	AT5G14210	AT2G47930	AT5G19730
AT2G32250	AT1G19860	AT5G27807	AT3G24216	AT4G24780	AT5G52900	AT2G20724
AT1G47210	AT1G06080	AT2G25171	AT5G51990	AT5G55580	AT4G34760	AT5G35750
AT1G51920	AT2G42530	AT1G17350	AT1G32970	AT1G68780	AT5G52100	AT1G13080
AT4G12120	AT3G48190	AT3G03620	AT1G69890	AT2G36570	AT2G03710	AT2G36870
AT1G75580	AccD	AT3G28925	AT5G65300	AT2G20750	AT5G12050	AT4G23940
AT5G01550	AT2G39250	AT3G52690	AT1G54050	AT4G14540	AT1G27120	AT4G14540
AT1G66500	AT3G02260	AT2G41860	AT5G43650	AT4G12390	AT5G46220	AT2G47160
AT4G38940	AT3G02890	AT4G29281	AT1G09790	AT2G33180	AT5G56860	AT3G10230
AT3G26680	AT3G58070	AT5G12280	AT5G64310	AT4G35270	AT3G46550	AT3G57040
AT1G57630	AFFX-r2-Bs-phe-M	AT3G32950	AT2G17660	AT4G17870	AT5G62220	AT1G49975
AT4G28460	AT2G42030	AT1G27490	AT5G22690	AT1G15290	AT1G23205	AT2G33180
AT3G11340	AT2G21210	AT3G51070	AT5G54490	AT5G39860	AT2G23600	AT3G10520
AT5G47730	AT5G27930	AT5G57391	AT5G66070	AT5G20270	AT5G19530	AT5G45650
AT5G65300	AT2G15820	AT4G08406	AT3G14480	AT2G10940	AT4G39960	AT4G38860
AT2G29470	AT3G16850	AT5G28070	AT1G11960	AT3G02870	AT1G67040	AT3G25500
AT3G05400	AT3G17310	AT1G02450	AT4G30290	AT3G28345	AT4G38160	AT3G49670
AT5G20910	AT5G18630	AT1G63860	AT1G07400	AT1G44000	AT3G49670	AT1G29430
AT1G17860	AT2G33860	AT2G05530	AT5G56880	AT3G50270	AT4G34830	AT5G59780
ATCG00680	AT5G52030	AT4G08151	AT3G32415	AT4G16140	AT3G54830	AT1G50732
AT5G54500	AT3G14930	AT2G23830	AT5G41740	AT3G25590	AT3G24460	AT1G15290
AT4G11370	AT3G26890	AT5G31087	AT1G56650	AT1G74850	AT4G23300	AT3G48720
AT3G02840	AT4G30020	AT5G41310	AT2G22860	AT3G02830	AT2G21220	AT3G23805
AT1G62510	AT4G17810	AT5G48605	AT4G26070	AT5G08030	AT5G21100	AT5G49740
AT1G55850	AT1G30360	AT5G28295	AT5G49920	AT2G18328	AT3G59040	AT1G14030
AT1G78000	AT5G62670	AT4G02490	AT1G61610	AT2G41290	AT5G49730	AT2G47630
AT1G74320	AT5G58310	AT3G23637	AT4G23610	AT2G23600	AT1G26560	AT2G21050
AT5G03610	AT3G52290	AT2G23080	AT1G18300	AT3G57040	AT1G29170	AT1G60010
AT5G39090	AT5G14880	AT5G54400	AT3G50760	AT3G13510	AT5G02540	AT1G20650
AT2G29350	AT2G23350	AT3G43829	AT4G08040	AT2G18570	AT2G21330	AT5G02120
AT5G50210	AT3G49000	AT5G43410	AT2G33580	AT2G28350	AT2G30790	AT3G02870
AT4G13180	AT2G01870	AT3G46480	AT1G57990	AT4G38860	AT3G15850	AT3G27020
AT4G15550	AT5G45040	AT2G10380	AT5G01380	AT2G03090	AT1G23740	AT1G74850
AT3G19910	AT3G10420	AT3G53550	AT5G26920	AT3G10520	AT1G74070	AT4G30610
AT5G59845	AT4G02020	AT5G10230	AT5G54720	AT1G07200	AT5G57030	AT5G07690
AT3G55970	AT4G18390	AT2G18680	AT1G19180	AT2G36870	AT3G16260	AT3G09450
AT4G17260	AT3G61310	AT2G46375	AT1G07160	AT1G15690	AT2G21320	AT1G26560
AT2G36950	AT1G32540	AT1G79580	AT4G27280	AT5G07240	AT5G49740	AT4G24510
AT1G08050	AT4G26700	AT1G32980	AT1G64380	AT5G51720	AT1G64500	AT3G62630
AT5G61560	AT3G20820	AT5G05290	AT5G52050	AT3G21870	AT3G25717	AT4G12980
AT5G59820	AT2G28790	AT1G33610	AT3G44260	AT5G01240	AT5G21222	AT1G80640
AT2G47730	AT5G53590	AT5G59040	AT1G24330	AT4G27030	AT2G21650	AT4G20940
AT1G10170	AT4G38960	AT3G46904	AT1G30135	AT5G66590	AT5G53580	AT3G59400
AT5G63790	AT4G03260	AT1G65541	AT1G53080	AT4G19170	AT2G01420	AT2G18940
AT3G05170	AT5G08030	AT4G08600	AT4G11000	AT1G51440	AT3G06980	AT5G02540
AT2G43510	AT3G07310	AT4G30730	AT1G32920	AT2G41250	AT3G14210	AT5G02760
AT1G10230	AT4G08310	AT1G32992	AT5G25450	AT5G18080	AT5G17300	AT3G53700
AT4G20830	AT4G37760	AT5G39430	AT1G74930	AT4G26850	AT3G62110	AT4G00400
AT1G36370	AT1G72650	AT2G36815	AT2G20350	AT4G00370	AT1G60600	AT4G38840
AT5G02430	AT1G31690	AT2G13320	AT3G45960	AT3G06770	AT1G55200	AT5G12440
AT1G02850	AT3G53920	AT4G07846	AT1G68270	AT5G23280	AT4G24780	AT5G49730
AT5G11090	AT3G08920	AT5G22044	AT5G20230	AT2G45970	AT4G19530	AT1G15260
AT1G72680	AT2G39950	AT3G30290	AT2G40802	AT4G14440	AT3G01060	AT4G26540
AT5G27760	AT1G55750	AT5G34358	AT5G12020	AT2G24280	AT1G54820	AT1G05385
AT1G02930	AT1G59990	AT4G22210	AT5G38310	AT5G19530	AT2G44830	AT1G01120
AT4G22980	AT4G28150	AT2G38695	AT1G32720	AT3G19450	AT2G36000	AT1G26945
AT4G18950	AT2G40960	AT3G32903	AT2G13706	AT5G12440	AT1G49510	AT4G14440
AT2G39660	AT5G49330	AT4G03050	AT5G34848	AT5G13170	AT4G38860	AT4G19160
AT3G12050	AT2G18120	AT5G35045	AT1G50750	AT5G63180	AT2G18300	AT2G26640
AT5G62540	AT5G65460	AT2G03958	AT3G63350	AT1G60590	AT1G10640	AT3G19450
AT1G15520	AT1G27520	AT4G26390	AT1G48720	AT2G26080	AT5G66740	AT3G10160
AT5G03630	AT1G28290	AT3G44140	AT1G72910	AT3G56080	AT1G60590	AT4G00050
AT5G17860	AT4G29060	AT3G42252	AT5G66800	AT3G25670	AT3G23805	AT2G18300
AT2G35900	AT2G21380	AT3G44440	AT5G52750	AT5G20935	AT1G73590	AT2G34710
AT2G16060	AT1G21590	AT5G35290	AT4G38560	AT5G20700	AT1G26210	AT2G34510
AT1G08315	AT2G20830	AT1G36595	AT2G21500	AT3G10570	AT2G21050	AT3G02830
AT4G17900	AT4G35420	AT5G57535	AT5G54165	AT5G28030	AT1G70200	AT2G01755
AT1G78410	AT3G54820	AT4G19690	AT1G73810	AT4G09350	AT4G36540	AT4G35290
AT5G11520	AT3G59060	AT1G66852	AT3G25600	AT2G40480	AT1G04520	AT4G36540
AT5G56750	AT2G40010	AT2G14240	AT4G24570	AT5G62140	AT3G06880	AT1G13650
AT4G01960	AT2G46830	AT2G21740	AT2G27380	AT5G62220	AT5G03555	AT1G58520
AT1G68630	AT1G55020	AT3G29070	AT1G53885	AT5G44190	AT3G27690	AT3G53190
AT5G50200	AT2G22670	AT2G06875	AT3G04640	AT5G67150	AT2G34620	AT3G47070
AT1G74330	AT2G32500	AT1G74457	AT3G50060	AT3G62390	AT3G52290	AT2G46970
AT2G16900	AT5G13950	AT1G69470	AT3G17690	AT1G65590	AT5G41140	AT2G28550
AT1G32120	AT5G43150	AT3G13140	AT4G19520	AT2G39730	AT1G48480	AT5G59350
AT4G28350	AT4G33630	AT2G03170	AT1G66160	AT4G16590	AT1G70280	AT1G30440
AT3G04670	AT1G48090	AT3G18957	AT4G29930	AT5G15580	AT4G38840	AT5G02830
AT1G49620	AT1G62830	AT1G63210	AT4G11280	AT1G20650	AT4G00370	AT5G14880
AT1G74790	AT2G27060	AT5G28580	AT4G19515	AT3G06145	AT5G14060	AT3G28070
AT1G28190	AT3G12700	AT5G36650	AT1G21910	AT2G31790	AT5G35490	AT5G13630
AT2G34600	AT3G22540	AT5G45180	AT5G02230	AT1G48480	AT4G37925	AT2G26330
AT4G27654	AT1G31150	AT1G04180	AT5G58120	AT3G02450	AT5G66580	AT2G15820
AT2G42760	AT1G75460	AT1G13070	AT2G14670	AT1G27940	AT1G71720	AT5G12900
AT1G53885	AT4G32620	AT1G55060	AT5G22380	AT4G14890	AT1G62750	AT2G24280
AT1G28370	AT4G24760	AT3G08900	AT1G61890	AT3G47070	AT5G18030	AT2G37450
AT2G44840	AT1G27360	AT3G17140	AT4G23220	AT1G78580	AT4G27030	AT2G47910
AT1G18710	AT1G49740	AT4G01760	AT3G51910	AT1G80050	AT3G03820	AT5G15410
AT1G17380	AT4G30720	AT4G21640	AT1G16130	AT5G10150	AT2G47750	AT3G56080
AT1G80130	AT2G26570	AT3G04390	AT5G09876	AT1G14345	AT2G41950	AT3G25590
AT1G68710	AFFX-DApX-M	AT1G33770	AT1G65880	AT4G34260	AT5G53200	AT1G02150
AT1G09950	AT5G58250	AT4G09649	AT3G05610	AT1G49430	AT2G42320	AT1G27045
AT5G45310	AT4G30810	AT2G25169	AT2G46240	AT2G47630	AT4G16590	AT4G37925
AT2G46510	AT3G13180	AT5G26320	AT1G20823	AT1G17100	AT1G49975	AT2G41250
AT5G60680	AT1G11290	AT1G70860	AT3G42250	AT5G21100	AT2G25050	AT4G14605
AT5G47220	AT1G70100	AT5G19110	AT1G56540	AT1G76800	AT4G03150	AT4G10120
AT5G66650	rps15	AT5G41250	AT4G15975	AT3G10840	AT4G27595	AT3G21670
AT1G27200	AT4G21060	AT3G56610	AT1G10260	AT1G60960	AT2G37450	AT2G03710
AT3G50280	AT4G14770	AT5G46013	AT3G48650	AT4G10120	AT1G17220	AT1G30610
AT1G31920	AT3G54750	AT1G47600	AT1G07900	AT1G55690	AT5G25140	AT1G69420
AT5G47240	AT4G36830	AT1G05990	AT5G45630	AT5G58310	AT1G31920	AT3G54500
AT1G74950	AT3G14760	AT3G53611	AT2G32030	AT5G44510	AT1G44446	AT1G70370
AT2G33830	AT5G22340	AT1G35080	AT4G31800	AT1G75500	AT4G37450	AT5G07240
AT4G01390	AT2G22650	AT3G20140	AT2G22500	AT1G31920	AT1G70370	AT4G40060
AT4G37270	AT1G75010	AT2G15600	AT1G05575	AT4G37925	AT1G13080	AT1G12820
AT4G15810	AT2G35750	AT4G05049	AT1G59860	AT4G39010	AT3G14760	AT4G19985
AT3G23880	AT1G03380	AT5G58860	AT2G35640	AT5G49330	AT2G39730	AT4G09350
AT5G22380	AT1G21790	AT5G03360	AT2G34930	AT1G13250	AT1G52342	AT1G80050
AT1G72450	AT3G15120	AT4G12580	AT4G29670	AT3G25500	AT3G22120	AT1G60160
AT2G38790	AT3G55760	AT4G18790	AT4G24380	AT1G28670	AT5G25460	AT1G30530
AT1G78450	AT3G11420	AT5G65158	AT3G09350	AT5G42720	AT3G12110	AT1G68890
AT1G20630	AT4G17360	AT1G61710	AT5G50915	AT1G78020	AT1G26945	AT5G03140
AT1G22570	AT1G71340	AT2G38304	AT1G73805	AT5G49740	AT5G52010	AT5G46220
AT5G57340	AT5G24320	AT2G04036	AT1G70410	AT1G10657	AT5G66590	AT1G51080
AT2G17710	AT1G02300	AT4G04145	AT3G61190	AT5G48490	AT5G35750	AT5G03760
AT5G23020	AT3G06483	AT3G54700	AT1G64065	AT5G46830	AT2G18560	AT4G39960
AT3G53260	AT1G80170	AT1G60470	AT5G42380	AT4G37080	AT1G01320	AT5G18030
AT4G25470	AT5G45760	AT2G05294	AT5G64750	AT1G65860	AT3G10720	AT2G05160
AT5G52390	ccb382	AT5G49301	AT3G46070	AT4G28250	AT5G15120	AT1G45010
AT5G59730	AT2G17930	AT5G19060	AT4G28085	AT5G55740	AT4G37550	AT1G04680
AT1G13260	AT5G20280	AT4G37060	AT2G35710	AT5G07180	AT1G10850	AT3G10840
AT5G22630	AT5G22700	AT5G57123	AT5G51190	AT1G64390	AT4G00165	AT3G21870
AT1G52000	AT4G25960	AT4G06541	AT3G46080	AT3G46650	AT1G29530	AT4G17870
AT5G37540	AT2G25660	AT1G22210	AT3G01830	AT4G40060	AT2G45190	AT5G53580
AT4G15820	AT1G01130	AT3G33094	AT2G01300	AT2G45590	AT1G14600	AT5G01240
AT1G19180	AT1G06950	AT3G58080	AT3G16860	AT5G02120	AT3G46130	AT1G48480
AT4G01840	AT5G05090	AT1G22720	AT4G32800	AT5G03760	AT3G28345	AT1G10657
AT5G02580	ATpH	AT1G21245	AT4G11430	AT1G32060	AT1G73870	AT1G07200
AT1G18740	AFFX-r2-Bs-phe-5	AT1G29020	AT1G57630	AT4G38660	AT3G25590	AT2G45590
AT4G24570	AT4G19830	AT1G30560	AT4G13395	AT3G06750	AT3G58070	AT2G41950
AT3G11560	AT4G33440	AT5G61690	AT5G64870	AT5G06790	AT5G15830	AT4G31590
AT1G52890	AT2G29210	AT3G32030	AT4G26200	AT1G16400	AT5G04190	AT5G14060
AT3G13030	AT5G11590	AT5G57200	AT5G45340	AT4G39960	AT2G03750	AT1G66840
	AT1G06190	AT3G21481	AT5G17350	AT1G13080	AT2G45340	AT1G15690
	AT5G13290	AT1G18310	AT1G28480	AT4G38840	AT2G01755	AT1G55690
	AT1G74370	AT2G27570	AT1G72920	AT1G04680	AT4G01080	AT5G18020
	AT5G41760	AT4G28005	AT2G25735	AT5G49730	AT4G26520	AT5G04810
	AT5G22760	AT5G55508	AT3G48520	AT5G18030	AT1G27045	AT1G32540
	AFFX-r2-Bs-Thr-3	AT4G07755	AT1G67856	AT1G60010	AT4G30720	AT2G21330
	AT4G33530	AT4G18650	AT5G03210	AT5G10020	AT5G65010	AT1G27120
	rpl22	AT2G27535	AT1G74430	AT1G12820	AT5G67200	AT5G39530
	AT4G21430	AT1G27380	AT4G00970	AT3G54500	AT2G04790	AT2G19780
	AT4G39450	AT1G30280	AT1G08860	AT4G24810	AT4G23820	AT1G27460
	AT3G19650	AT3G11825	AT4G02330	AT2G37450	AT5G62280	AT4G14690
	AT3G60380	AT1G34330	AT4G23200	AT3G45210	AT3G56040	AT2G45190
	AT4G28260	AT3G14385	AT2G37430	AT2G34060	AT1G23030	AT4G38620
	AT4G31040	AT1G32570	AT5G57220	AT4G33010	AT4G14890	AT2G02080
	AT2G47910	AT3G30160	AT1G61470	AT3G25717	AT1G65870	AT2G18890
	AT1G76380	AT4G09660	AT1G56510	AT4G23940	AT2G32230	AT4G28080
	AFFX-r2-Bs-dAp-3	AT1G44510	AT1G61340	AT2G24762	AT1G68890	AT4G16590
	AT3G50790	AT3G19235	AT4G27150	AT3G27020	AT1G58290	AT5G44190
	AT1G20030	AT3G31356	AT3G28600	AT2G05160	AT1G34580	AT5G47780
	AT5G66460	AT3G45440	AT3G06890	AT3G05190	AT5G44130	AT1G32060
	AT2G44940	AT1G65790	AT2G35658	AT3G14210	AT1G33170	AT1G49510
	AT5G19210	AT3G42300	AT1G68250	AT4G14740	AT3G17840	AT2G20750
	AT2G01630	AT3G10950	AT1G07135	AT1G02150	AT1G53250	AT2G29290
	AT5G58160	AT5G06510	AT1G48710	AT1G20470	AT5G44530	AT3G25670
	AT1G24120	AT2G16019	AT1G28370	AT5G57180	AT5G63180	AT1G49580
	AT1G19650	AT5G40800	AT1G35230	AT2G44940	AT5G47370	AT1G29460
	AT5G02250	AT1G52940	AT2G24600	AT5G46800	AT5G16000	AT1G78170
	AT1G74720	AT5G45810	AT5G46295	AT2G47450	AT2G05790	AT1G69040
	AT4G08920	AT1G10250	AT5G01100	AT3G05910	AT1G17100	AT4G25960
	AT2G42600	AT3G44560	AT1G24145	AT4G01440	AT4G25080	AT3G46550
	AT2G43750	AT5G60320	AT3G55840	AT1G73870	AT5G57180	AT2G44210
	AT1G69480	AT1G35370	AT1G35210	AT1G74090	AT5G35740	AT1G70200
	AT5G66850	AT1G52085	AT5G66210	AT1G05070	AT2G27402	AT5G08030
	AT2G40490	AT2G03250	AT1G63040	AT3G52370	AT5G03120	AT1G17220
	AT1G80800	AT5G55420	AT2G27690	AT3G27690	AT3G22760	AT3G09600
	AT1G54500	AT1G18870	AT2G46400	AT3G14240	AT5G11420	AT3G02050
	AT3G61430	AT5G45230	AT4G12400	AT2G21860	AT4G18970	AT3G06750
	AT2G27350	AT2G37900	AT2G21510	AT3G54600	AT5G18670	AT1G75500
	AT1G56670	AT4G00130	AT1G02400	AT3G19850	AT5G42110	AT5G10020
	AT3G04340	AT5G55680	AT4G29780	AT5G38420	AT3G08600	AT5G20270
	AT4G37400	AT4G33820	AT2G17040	AT2G19650	AT2G41290	AT3G62110
	AT5G56860	AT2G30790	AT2G39650	AT1G69420	AT4G34060	AT1G34580
	ORF31	AT3G16851	AT4G30430	AT3G06150	AT1G03870	AT3G16370
	AT5G13630	AT5G04853	AT1G11055	AT4G14605	AT5G39860	AT4G26850
	AT2G03710	AT5G28800	AT4G18540	AT5G52420	AT4G26530	AT5G39860
	AT4G21190	AT5G35805	AT1G73550	AT2G40230	AT1G04680	AT3G02110
	AT3G62910	AT3G26190	AT1G56660	AT4G38160	AT3G18750	AT5G42310
	AT1G78690	AT3G13686	AT3G61330	AT4G35760	AT2G34640	AT3G60630
	AT5G43920	AT1G35333	AT4G06492	AT1G78450	AT5G28290	AT1G11720
	AT4G19100	AT4G25885	AT1G76680	AT3G10040	AT1G17360	AT1G19450
	AT1G70580	AT4G27052	AT1G58420	AT2G34510	AT4G17540	AT2G29970
	AT2G21300	AT1G58370	AT1G41855	AT5G67280	AT2G35800	AT1G56430
	AT1G18250	AT4G35610	AT1G11265	AT1G67040	AT2G40690	AT4G25910
	AT4G00990	AT3G43153	AT2G14290	AT3G52890	AT5G39210	AT5G49030
	AT3G47860	AT2G17160	AT4G27652	AT5G52010	AT1G14700	AT3G09210
	AT1G19485	AT3G20850	AT4G01950	AT1G01320	AT3G14330	AT1G44446
	AT3G06480	AT2G20510	AT4G23215	AT1G30520	AT5G18080	AT1G20830
	AT1G60160	AT2G04020	AT2G25460	AT3G46610	AT3G12610	AT2G29320
	AT1G75210	AT4G04396	AT1G56250	AT1G09750	AT2G36870	AT2G41290
	AT5G64280	AT2G13542	AT3G25780	AT3G23070	AT4G39330	AT4G23300
	AFFX-ThrX-3	AT1G32650	AT5G52760	AT5G58260	AT1G70550	AT1G29450
	AT4G18700	AT2G24748	AT4G07540	AT5G03555	AT5G10690	AT1G03300
	AT2G14080	AT2G39540	AT1G27730	AT2G04039	AT4G16390	AT5G66580
	AT1G12120	AT4G22750	AT2G26150	AT1G55960	AT3G44990	AT2G25480
	AT1G54440	AT2G31271	AT2G20142	AT3G16260	AT2G22810	AT5G11420
	AT2G22550	AT3G13660	AT1G65890	AT1G50732	AT1G76160	AT4G02630
	AT5G57170	AT3G42130	AT4G21920	AT2G23610	AT5G42760	AT3G04760
	AT1G76620	AT2G07505	AT2G24850	AT4G28080	AT5G63780	AT4G12390
	AT1G08390	AT1G12670	AT2G35290	AT5G65700	AT2G47370	AT5G57180
	AT3G57540	AT1G54926	AT1G72416	AT2G32290	AT5G15070	AT5G35490
	AT1G60690	AT2G24730	AT3G21150	AT2G35660	AT1G04240	AT5G58310
	AT3G57470	AT5G37880	AT5G05300	AT1G26560	AT5G66520	AT5G21100
	AT3G06440	AT2G25160	AT2G27080	AT4G31590	AT2G47450	AT4G39010
	AT1G18880	AT3G19323	AT5G39670	AT3G62980	AT3G17170	AT2G33250
	AT5G48900	AT3G46520	AT4G36950	AT5G52100	AT5G50740	AT1G12860
	AT3G51470	AT5G19015	AT1G78410	AT2G12462	AT2G18890	AT1G60600
	AT1G12845	AT5G22590	AT2G38240	AT1G76110	AT3G51470	AT1G65590
	AT1G58230	AT5G59110	AT5G22520	AT3G02250	AT4G21190	AT2G20240
	AT5G67070	AT4G26380	AT5G52020	AT4G25960	AT1G20190	AT5G52100
	AT2G36145	AT5G46360	AT1G24140	AT4G34610	AT5G58480	AT5G51750
	AT4G33080	AT4G09170	AT4G27657	AT1G73325	AT3G53190	AT2G22810
	AT1G64430	AT4G15100	AT2G44840	AT3G24460	AT5G22640	AT1G68585
	AT1G73920	AT4G05350	AT2G32140	AT2G45340	AT1G29450	AT1G63850
	AT2G46550	AT1G02490	AT1G17380	AT1G01430	AT4G12970	AT5G12050
	AT4G14070	AT4G17785	AT3G46090	AT1G74720	AT4G02850	AT2G39730
	AT1G73710	AT5G46890	AT3G23230	AT5G14060	AT2G20290	AT5G36120
	AT2G32440	AT5G03260	AT4G14450	AT3G12915	AT2G25900	AT2G45340
	AT1G12280	AT3G26660	AT3G09870	AT4G26530	AT3G06130	AT2G35155
	AT5G16870	AT4G05140	AT1G63030	AT4G21445	AT5G48830	AT1G08810
	AT5G44660	AT3G46120	AT1G33760	AT5G23730	AT5G04950	AT5G55620
	AT5G05740	AT1G52560	AT1G66090	AT4G25910	AT5G28500	AT5G53900
	AT1G12020	AT1G49100	AT3G44860	AT3G44990	AT4G10150	AT2G04039
	AT4G31890	AT3G17190	AT3G22275	AT3G09600	AT2G15620	AT1G20470
	AT1G77460	AT5G38344	AT3G44870	AT1G50840	AT5G18050	AT3G13510
	AT3G10690	AT1G03810	AT1G17420	AT5G13650	AT4G39010	AT4G21445
	AT4G17330	AT3G10185	AT1G56240	AT2G26640	AT5G49330	AT5G13170
	AT2G35680	AT4G22020	AT1G09950	AT3G53700	AT3G58120	AT1G65295
	AFFX-PheX-M	AT2G22960	AT5G36925	AT4G02630	AT5G27390	AT1G32780
	AT2G27190	AT3G16970	AT1G72520	AT5G41900	AT3G13065	AT3G26950
	AT1G77960	AT1G10010	AT1G22810	AT3G55800	AT3G21190	AT3G26490
	AT2G21370	AT2G07090	AT1G15010	AT1G12500	AT2G26710	AT5G42100
	AT4G03200	AT5G40020	AT1G51090	AT4G03150	AT4G38660	AT5G54630
	AT5G02810	AT2G43932	AT2G32200	AT5G13000	AT2G34170	AT5G55540
	AT4G38350	AT4G03750	AT1G56060	AT2G37900	AT5G18010	AT4G14740
	AT3G43220	AT3G30816	AT4G27654	AT2G35155	AT3G58850	AT4G38160
	AT4G30580	AT5G10760	AT2G34600	AT1G78170	AT5G63140	AT4G37590
	AFFX-DApX-3	AT5G26775	AT4G34410	AT1G23740	AT3G50560	AT2G28350
	AT4G00710	AT5G59490	AT1G12610	AT3G23805	AT5G46580	AT1G78020
	AT5G16610	AT2G11570		AT1G71020	AT1G29430	AT1G34010
	AT3G62750	AT2G05050		AT1G17220	AT3G20820	AT1G64390
	AT3G05120	AT5G46540		AT5G47800	AT1G27940	AT1G29500
	AT5G10140	AT1G43444		AT1G77590	AT5G18060	AT3G55240
	AT5G63800	AT1G70720		AT1G70070	AT3G57040	AT5G51720
	AT4G27710	AT3G42090		AT1G60950	AT3G25700	AT5G35740
	AT1G17850	AT3G32387		AT1G59720	AT1G04040	AT5G21222
	AT2G38040	AT3G44261		AT1G03130	AT5G03760	AT3G50780
	AT3G56270	AT4G06735		AT4G36540	AT3G49650	AT5G57660
	AT5G59500	AT4G37840		AT1G69160	AT5G02710	AT1G76110
	AT3G12950	AT5G23990		AT3G07130	AT3G25670	AT5G23920
	AT3G03630	AT1G54923		AT3G47620	AT5G12900	AT1G04430
	AT1G31410	AT3G03080		AT2G44830	AT1G69530	AT1G19950
	AT2G47750	AT2G46880		AT1G74470	AT3G12930	AT4G34610
	AT3G16750	AT4G36925		AT1G73590	AT2G34060	AT1G66940
	AT1G04020	AT1G19890		AT1G70200	AT2G04780	AT4G34260
	AT2G36810	AT4G21437		AT2G37460	AT4G22730	AT5G07900
	AT1G28440	AT5G42260		AT2G41950	AT4G17810	AT5G62140
	AT5G64380	AT3G18070		AT1G04040	AT1G29460	AT2G02780
	AT4G17110	AT4G11540		AT1G10850	AT3G16240	AT5G16000
	AT1G64050	AT1G60190		AT5G26670	AT3G30180	AT5G10910
	AT3G07670	AT1G61510		AT3G60630	AT5G49100	AT3G58850
	AT5G41460	AT2G38544		AT1G19950	AT1G18620	AT2G27420
	AFFX-r2-Bs-dAp-M	AT2G39330		AT4G17540	AT3G48460	AT3G26310
	AT2G45530	AT1G32770		AT2G42320	AT4G37590	AT2G03350
	AT1G09530	AT1G47220		AT4G03210	AT1G11545	AT5G22020
	AT3G04260	AT1G63600		AT4G38970	AT3G12150	AT5G19530
	AT1G50660	AT2G22942		AT4G14560	AT1G06080	AT4G35920
	AT3G05270	AT3G24400		AT1G44446	AT1G56720	AT1G01320
	AT5G66810	AT4G08263		AT4G03060	AT2G40230	AT3G21390
	AT5G17640	AT5G06030		AT5G14430	AT2G47220	AT1G73590
	AT1G21500	AT3G58890		AT5G22090	AT2G17780	AT5G62220
	AT5G01590	AT5G36150		AT1G80640	AT3G14770	AT4G30993
	AT1G76900	AT2G35080		AT5G04810	AT1G15000	AT3G53130
	AT3G54390	AT3G28380		AT3G10160	AT3G15540	AT1G03130
	AT2G21180	AT3G45720		AT2G40435	AT4G29360	AT4G04350
	AT5G35740	AT2G12530		AT2G24230	AT3G63200	AT3G01370
	AT5G62840	AT2G45434		AT2G32720	AT2G45800	AT5G20700
	AT1G56230	AT4G28365		AT5G59350	AT1G10550	AT2G40540
	AT1G67140	AT3G24900		AT1G11720	AT1G62510	AT5G67385
	AT1G27850	AT2G16490		AT5G58550	AT2G12462	AT1G12500
	AT2G03310	AT3G06360		AT2G33250	AT3G23880	AT3G44970
	AT3G61150	AT5G46900		AT1G12330	AT2G21210	AT3G16620
	AT1G17650	AT2G11810		AT2G40100	AT1G70210	AT1G69440
	AT2G32810	AT5G15480		AT2G45470	AT1G73325	AT4G18740
	AT4G30680	AT2G44581		AT5G60850	AT5G54630	AT3G03820
	AT5G15050	AT1G59885		AT1G27045	AT3G04450	AT3G56010
	AT1G67080	AT2G04610		AT5G35750	AT2G45180	AT3G62980
	AT1G51115	AT2G19230		AT1G75820	AT5G65740	AT5G67260
	AT1G12460	AT2G24000		AT1G04240	AT1G19940	AT5G28500
	AT1G32200	AT1G66570		AT1G27360	AT4G37800	AT5G61420
	AT4G21720	AT3G28918		AT2G44210	AT4G09040	AT4G32190
	AT2G28570	AT3G43840		AT5G63980	AT5G17580	AT5G58260
	AT4G02210	AT5G47980		AT3G26932	AT1G69200	AT1G51400
	AT2G38460	AT5G53720		AT5G20540	AT3G03840	AT4G35760
	AT5G39080	AT2G09920		AT3G08770	AT3G08660	AT2G47220
	AT4G17370	AT3G48940		AT1G44920	AT1G15570	AT4G29360
	AT2G18890	AT5G36900		AT3G54720	AT3G06070	AT3G47620
	AT2G24230	AT4G06531		AT5G61480	AT5G06790	AT5G16030
	AT3G03790	AT3G43863		AT2G15820	AT1G29510	AT5G63780
	AT4G13670	AT1G50330		AT2G33530	AT4G38400	AT2G27402
	AT5G63450	AT5G06890		AT5G58480	AT1G11850	AT4G19530
	AT3G04910	AT5G10220		AT3G18090	AT1G68870	AT4G39400
	AT5G50180	AT5G28886		AT5G28500	AT2G24762	AT5G06270
	AT5G04660	AT5G15960		AT4G00180	AT3G53680	AT3G16000
	AT5G51030	AT3G25011		AT1G62960	AT5G46830	AT1G25440
	AT3G59420	AT4G33810		AT2G01420	AT5G26670	AT3G09650
	psAI	AT5G38435		AT1G23205	AT4G37770	AT4G12310
	AT3G06140	AT5G41071		AT2G41560	AT2G45470	AT5G41900
	AT1G61350	AT5G54690		AT4G19160	AT5G46570	AT3G18110
	AT5G62720	AT1G32480		AT5G12900	AT5G16030	AT1G09900
	AT4G37180	AT4G29276		AT3G26310	AT5G61420	AT4G03060
	AT5G17790	AT5G10770		AT1G29720	AT3G44900	AT4G29310
	AT2G15280	AT1G18486		AT1G32540	AT1G64390	AT1G07440
	AT1G10740	AT1G57980		AT1G50900	AT2G23590	AT5G04230
	AT3G20230	AT1G32763		AT4G36810	AT1G78450	AT2G12462
	AT4G29910	AT5G42580		AT5G46220	AT5G63100	AT3G18390
	AT3G50530	AT2G34790		AT1G15260	AT2G29300	AT5G20130
	AT1G62290	AT4G38140		AT5G03120	AT4G20940	AT2G26710
	AT5G65685	AT5G52790		AT5G57660	AT3G26932	AT5G67150
	AT4G02920	AT3G46390		AT1G76990	AT1G15825	AT3G55800
	AT2G21860	AT1G22150		AT5G22020	AT2G18120	AT2G21860
	AT1G02110	AT5G07720		AT4G26860	AT3G45430	AT1G14600
	AT3G15220	AT2G34990		AT2G27402	AT1G78020	AT1G12900
	AT1G60230	AT3G21330		AT3G10405	AT1G02350	AT2G32230
	AT2G35110	AT2G24510		AT1G60160	AT4G14750	AT4G14890
	AT5G63520	AT5G10350		AT4G22200	AT4G11460	AT1G05070
	AT5G63430	AT5G19100		AT3G01370	AT5G06670	AT4G19100
	AT5G54250	AT3G33293		AT5G55570	AT5G19970	AT3G27050
	AT3G62660	AT4G23140		AT2G32530	AT5G40150	AT5G55910
	AT1G49630	AT5G28821		AT4G35250	AT4G26790	AT1G08540
	AT1G16720	AT1G69820		AT1G12860	AT2G24630	AT1G51500
	AT5G62810	AT5G09640		AT4G14040	AT3G62040	AT1G03310
	AT3G59910	AT5G42930		AT4G36240	AT1G15830	AT1G63670
	AT4G10180	AT2G41445		AT3G26650	AT3G51870	AT1G14840
	AT3G29185	AT3G22723		AT1G68570	AT1G20870	AT4G22560
	AT1G67660	AT4G01820		AT3G27050	AT5G45670	AT2G32720
	AT1G77260	AT2G07745		AT5G44670	AT3G26320	AT4G30720
	AT4G33030	AT1G18140		AT1G67480	AT2G25680	AT4G34020
	AT2G43200	AT2G39850		AT3G62110	AT2G22650	AT4G22200
	AT4G38020	AT1G35860		AT5G04140	AT1G72230	AT4G28270
	AT2G17972	AT3G26511		AT3G55240	AT2G14660	AT1G75210
	AT3G52750	AT5G44770		AT5G08010	AT4G33790	AT3G25690
	AT5G04490	AT1G76640		AT1G14580	AT4G30180	AT2G41310
	AT1G55970	AT5G35605		AT5G16000	AT4G16140	AT4G17540
	AT2G17640	AT1G15220		AT3G03780	AT1G34010	AT1G60950
	AT2G01680	AT2G22950		AT1G31230	AT5G47900	AT1G72500
	AT4G30160	AT2G34940		AT5G51750	AT3G62610	AT4G22730
	AT4G09020	AT5G17470		AT1G64530	AT1G76240	AT4G25080
	AT5G16620	AT3G15170		AT1G03300	AT5G07720	AT5G60450
	AT2G47080	AT1G52211		AT1G04800	AT5G55730	AT5G52010
	AT2G23700	AT2G44460		AT5G60490	AT3G10570	AT5G40380
	AT5G37790	AT1G04445		AT1G70550	AT4G28720	AT4G01330
	AT1G72050	AT1G05310		AT3G56160	AT5G36910	AT5G48910
	AT5G50860	AT4G07786		AT5G21222	AT3G07340	AT4G39330
	AT3G10150	AT4G15885		AT5G53580	AT4G28190	AT5G45670
	AT1G70070	AT1G47930		AT1G52342	AT1G65060	AT1G74470
	AT4G26555	AT4G35150		AT5G23920	AT5G45080	AT3G27690
	AT1G75370	AT4G02489		AT3G08660	AT1G29440	AT5G57030
	AT5G53580	AT1G74460		AT4G01460	AT5G12360	AT1G53250
	AT1G68470	AT3G20555		AT3G13980	AT4G28250	AT4G04890
	AT2G16430	AT2G12405		AT2G37860	AT4G34550	AT3G51950
	AT5G61040	AT5G25020		AT3G62040	AT3G10150	AT1G06645
	AT5G16180	AT4G08160		AT3G26950	AT5G43120	AT5G03555
	AT2G37720	AT5G36130		AT3G14420	AT5G43990	AT2G47930
	AT5G25150	AT1G44020		AT1G25440	AT3G13980	AT2G24230
	AT2G03280	AT2G10020		AT5G11550	AT3G58820	AT1G69700
	AT2G03480	AT2G14960		AT3G61820	AT2G23560	AT1G21920
	AT5G08650	AT5G38920		AT3G53260	AT5G63540	AT3G02250
	AT2G40640	AT5G43066		AT3G56040	AT2G45900	AT2G10940
	AT4G26370	AT1G21230		AT1G24120	AT2G23170	AT2G04790
	AT1G26100	AT3G28155		AT2G03710	AT1G70985	AT2G44230
	AT4G38520	AT1G21890		AT1G49510	AT1G07450	AT2G01870
	AT5G16810	AT3G43880		AT1G12900	AT3G53380	AT4G16140
	AT5G43310	AT2G15042		AT4G36870	AT4G33560	AT5G52900
	AT1G09020	AT3G49070		AT2G31070	AT2G28790	AT5G17580
	AT1G60010	AT2G06230		AT1G45010	AT3G20460	AT2G45470
	AT1G76280	AT4G24470		AT1G08810	AT3G05900	AT2G29360
	AT1G48600	AT1G74530		AT1G66820	AT3G53530	AT4G38430
	AT2G16350	AT3G57260		AT1G80760	AT2G01918	AT1G74940
	AT5G58510	AT2G31957		AT4G35440	AT4G31890	AT1G30840
	AT1G49340	AT5G03270		AT1G20830	AT4G35420	AT1G12800
	AT5G37290	AT1G34095		AT4G04890	AT5G57780	AT5G04190
	AT2G01320	AT2G16550		AT3G21750	AT3G21330	AT4G03150
	AT2G04350	AT5G35148		AT3G22550	AT5G10570	AT2G33330
	AT1G69080	AT1G14950		AT3G27750	AT3G57830	AT5G26670
	AT4G30200	AT4G10414		AT3G06980	AT1G11070	AT4G00950
	AT5G16520	AT3G17400		AT1G04550	AT5G18404	AT3G45850
	AT5G13760	AT3G20950		AT1G54500	AT4G30845	AT5G58480
	AT2G35500	AT5G48010		AT5G63780	AT3G10185	AT4G02970
	AT5G54090	AT1G14225		AT1G72230	AT4G14770	AT1G54500
	AT5G65990	AT2G03520		AT1G47670	AT1G63710	AT3G46650
	AT2G48160	AT2G38905		AT5G06390	AT3G28420	AT1G26230
	AT5G43990	AT3G30845		AT5G23760	AT5G25190	AT4G24790
	AT4G38225	AT1G08440		AT4G37550	AT5G24105	AT2G23170
	AT2G45440	AT1G04760		AT5G09760	AT1G02340	AT1G23740
	AT1G16060	AT1G44990		AT5G67385	AT5G49390	AT1G14345
	AT4G37460	AT3G30247		AT1G19450	AT3G13750	AT2G26080
	AT1G51690	AT1G33730		AT5G58520	AT5G20635	AT3G13690
	AT1G07380	AT1G18835		AT4G25080	AT2G22200	AT5G46800
	AT3G46740	AT1G40106		AT2G24580	AT2G32180	AT3G14330
	AT1G52310	AT4G13564		AT3G53380	AT1G70270	AT2G28470
	AT1G21600	AT2G23410		AT5G56850	AT4G22560	AT1G55805
	AT3G60240	AT1G54790		AT2G20724	AT5G01075	AT1G60590
	AT4G29220	AT3G12230		AT3G52840	AT1G29500	AT5G43310
	AT2G22490	AT1G28304		AT3G47430	AT1G12775	AT5G18140
	AT5G24620	AT3G05950		AT4G39400	AT5G62230	AT3G46610
	AT5G18040	AT3G13677		AT3G18050	AT5G08020	AT3G26650
	AT5G14620	AT3G32375		AT5G11420	AT4G36105	AT4G15920
	AT1G24706	AT4G11880		AT4G35920	AT5G59020	AT1G33811
	AT1G01250	AT2G12505		AT1G11860	AT1G60110	AT3G14760
	AT4G23890	AT5G47990		AT1G62560	AT1G22330	AT3G49140
	AT3G14205	AT5G51610		AT3G28070	AT1G12570	AT1G33170
	AT1G19950	AT1G49938		AT3G28960	AT3G23510	AT5G44410
	AT3G18270	AT1G49250		AT1G33170	AT1G70260	AT5G55710
	AT1G70480	AT3G12160		AT1G71180	AT3G18145	AT5G07580
	AT3G22760	AT3G46010		AT3G04760	AT3G03630	AT2G19650
	AT3G59780	AT5G55835		AT5G09870	AT1G25510	AT5G60890
	AT4G05150	AT1G45243		AT1G21140	AT2G35860	AT1G52342
	AT2G24060	AT2G14330		AT2G25480	AT3G56300	AT2G24580
	AT5G36170	AT2G01800		AT4G21760	AT1G29600	AT1G55960
	AT4G30000	AT3G20935		AT5G36120	AT3G20260	AT4G28250
	AT1G80600	AT4G18330		AT5G09820	AT4G38850	AT1G52230
	AT3G24430	AT5G37383		AT3G20820	AT2G30420	AT5G38430
	AT2G46560	AT3G14515		AT2G25050	AT1G62520	AT2G40690
	AT5G47010	AT3G32391		AT2G46970	AT5G45950	AT4G14510
	AT1G52150	AT4G22214		AT5G66580	AT3G13650	AT1G18060
	AT3G13810	AT2G20818		AT1G04350	AT5G10970	AT1G24120
	AT1G18460	AT2G42005		AT1G68585	AT3G50010	AT3G14210
	AT3G55480	AT2G16130		AT3G17840	AT5G51795	AT4G27700
	AT3G24492	AT3G47050		AT3G02380	AT2G28140	AT1G62960
	AT4G39460	AT2G11970		AT5G60450	AT2G31830	AT4G01460
	AT5G19540	AT2G23400		AT3G18110	AT3G52170	AT4G38690
	AT5G04140	AT3G13825		AT4G16980	AT1G54200	AT3G20820
	AT1G33940	AT3G21370		AT3G10150	AT5G18430	AT4G26520
	AT2G20300	AT4G21630		AT2G15620	AT4G25760	AT4G37770
	AT5G49430	AT2G25940		AT3G16620	AT1G55800	AT1G68520
	AT1G28710	AT3G32373		AT2G03750	AT5G03150	AT1G60990
	AT5G55910	AT2G22821		AT3G51950	AT5G07640	AT3G26932
	AT4G20430	AT5G20750		AT1G04430	AT3G30460	AT5G46270
	AT5G66530	AT5G58820		AT1G26945	AT4G23770	AT3G43720
	AT5G17230	AT3G32383		AT4G20940	AT2G42900	AT5G07180
	AT3G51280	AT5G58782		AT2G32010	AT4G31730	AT2G35660
	AFFX-r2-Bs-phe-3	AT3G17760		AT3G22150	AT1G29560	AT5G41140
	AT5G35760	AT4G22100		AT3G50630	AT3G60390	AT3G26030
	AT1G61610	AT1G78990		AT2G40900	AT1G11740	AT2G04270
	AT1G73350	AT3G22860		AT2G24820	AT4G19820	AT4G38660
	AT5G07900	AT4G09987		AT1G18060	AT5G17040	AT2G23000
	nAd4	AT1G49960		AT2G01870	AT2G39510	AT5G54380
	AT4G21160	AT2G34880		AT5G13140	AT2G32765	AT3G22760
	AT1G06380	AT1G61226		AT2G19780	AT1G06360	AT2G21210
	AT4G09720	AT2G25150		AT1G14030	AT1G67260	AT5G12150
	AT2G30740	AT3G53980		AT2G01860	AT1G77400	AT3G05936
	AT3G48690	AT5G45770		AT3G27850	AT1G66940	AT1G70270
	AT4G17890	AT2G12700		AT1G05590	AT5G13930	AT4G10770
	AT3G06860	AT3G12835		AT1G31770	AT4G11990	AT2G32530
	AT2G14850	AT3G28674		AT2G21320	AT5G43250	AT2G03750
	AT1G53200	AT5G63952		AT3G48720	AT5G41780	AT4G04850
	AT4G35850	AT5G37690		AT3G58990	AT4G37540	AT5G06790
	AT1G73040	AT5G13380		AT3G01060	AT3G03850	AT3G22550
	AT5G20160	AT5G37560		AT1G18590	AT4G01580	AT2G47450
	AT3G06370	AT5G65330		AT1G68130	AT3G12170	AT1G32470
	AT3G57940	AT3G28490		AT5G18140	AT3G52630	AT5G55260
	AT3G07680	AT3G30610		AT1G77060	AT3G45390	AT4G11460
	AT5G55760	AT5G59120		AT3G22780	AT1G15580	AT4G37550
	AT3G49180	AT3G18955		AT3G16570	AT3G03780	AT1G76990
	AT5G03520	AT5G64501		AT5G42310	AT2G42840	AT5G09870
	AT1G72750	AT4G14670		AT3G14330	AT5G44020	AT5G21930
	AT5G42250	AT5G44316		AT3G55120	AT2G23100	AT3G54830
	AT2G43320	AT2G36650		AT4G05110	AT1G53860	AT3G06130
	AT5G46920	AT4G05091		AT4G33000	AT4G37240	AT5G43270
	AT4G02220	AT3G29787		AT4G16390	AT3G57920	AT5G64850
	AT1G05720	AT4G15955		AT2G42380	AT1G74670	AT1G04350
	AT1G26270	AT5G37640		AT4G39330	AT5G56100	AT3G06145
	AT5G28370	AT1G78220		AT3G55520	AT5G07690	AT4G30845
	AT5G10650	AT1G48980		AT2G35800	AT3G22790	AT4G27430
	AT2G44020	AT2G23540		AT5G20130	AT4G00480	AT5G20220
	AT2G41350	AT3G30600		AT4G32190	AT4G16515	AT5G48460
	AT2G29020	AT2G30430		AT5G39530	AT5G45960	AT3G26240
	AT5G42050	AT4G04260		AT1G68890	AT1G52240	AT5G58870
	AT2G29540	AT2G14810		AT1G30610	AT2G17470	AT5G13650
	AT4G16100	AT3G47040		AT4G24510	AT1G14390	AT1G66100
	AT1G05890	AT1G27040		AT1G74070	AT1G45191	AT1G11700
	AT1G23060	AT5G29037		AT1G64770	AT5G48360	AT4G04750
	AT2G30540	AT1G55990		AT4G38620	AT1G79170	AT3G45780
	AT1G32790	AT5G39370		AT4G26790	AT2G13550	AT3G56160
	AT1G61570	AT5G44280		AT5G12150	AT1G23340	AT4G21190
	AT5G64260	AT1G21327		AT5G19500	AT4G21890	AT3G12685
	AT5G11630	AT1G53010		AT5G42070	AT1G71890	AT1G06080
	nAd5.2	AT1G59725		AT5G04190	AT2G46730	AT5G50740
	AT5G52240	AT3G27809		AT3G53190	AT1G35180	AT5G06670
	AT5G22770	AT1G70400		AT4G12030	AT1G35290	AT4G16515
	AT1G14530	AT4G03505		AT3G56290	AT5G05270	AT5G47800
	AT3G09735	AT4G14743		AT1G76240	AT2G24300	AT5G28030
	AT3G54980	AT1G11690		AT3G05936	AT5G01660	AT3G01660
	AT5G51740	AT3G51190		AT3G54050	AT1G49490	AT3G56040
	AT5G27840	AT2G06680		AT4G32800	AT1G44740	AT5G28770
	AT3G09700	AT1G23770		AT4G25830	AT3G08770	AT5G65480
	AT1G19130	AT1G43840		AT5G06270	AT5G66330	AT3G62040
	AT3G13520	AT2G12240		AT5G55710	AT4G27360	AT1G54820
	AT3G08950	AT5G15000		AT3G23430	AT5G26200	AT1G76240
	AT1G25520	AT5G18037		AT3G20260	AT4G27790	AT1G10850
	AT3G50520	AT1G55880		AT1G11820	AT5G14650	AT1G68870
	AT1G05060	AT4G10345		AT5G43310	AT3G27025	AT3G55120
	AT2G35720	AT5G28810		AT4G02510	AT1G03457	AT4G36810
	AT4G30840	AT5G60910		AT2G25900	AT4G10270	AT3G52370
	AT2G30640	AT1G29230		AT5G55620	AT3G62930	AT1G15390
	AT5G39090	AT2G31770		AT3G51480	AT3G43960	AT5G05690
	AT3G17465	AT3G04100		AT5G35740	AT5G55250	AT2G27060
	AT1G01140	AT5G52965		AT2G33570	AT2G37380	AT4G16390
	AT1G48570	AT3G02480		AT2G05790	AT4G31380	AT3G01060
	AT2G04305	AT1G54215		AT3G58850	AT2G40610	AT1G29530
	AT3G12800	AT5G31753		AT2G40690	AT1G47440	AT5G67390
	AT1G29990	AT1G17545		AT2G29320	AT4G05170	AT5G64480
	AT3G17590	AT2G24810		AT3G10080	AT3G06435	AT1G68190
	AT5G10840	AT5G19800		AT1G44575	AT1G73600	AT4G26790
	AT2G07750	AT3G25573		AT5G24850	AT5G65800	AT2G36570
	AT5G29000	AT3G43867		AT5G20220	AT3G47050	AT3G27750
	AT2G15240	AT5G43510		AT4G24660	AT1G52990	AT5G11550
	AT3G05200	AT2G11651		AT5G44410	AT1G77870	AT3G52890
	AT2G20010	AT4G04110		AT5G62840	AT5G39890	AT3G11560
	AT4G17270	AT2G13430		AT4G18030	AT4G14120	AT1G71720
	AT1G50940	AT5G09230		AT3G04860	AT2G37720	AT2G43200
	AT4G10040	AT1G31240		AT3G11110	AT5G43290	AT2G32290
	AT1G29970	AT3G28750		AT3G06080	AT3G44120	AT1G59720
	AT3G08990	AT3G63095		AT1G49975	AT2G36050	AT1G71020
	AT4G21810	AT2G39920		AT2G26330	AT2G37950	AT3G05900
	AT5G06810	AT1G61660		AT3G22120	AT1G01200	AT4G03190
	AT4G37250	AT3G13432		AT3G54390	AT1G75260	AT5G24150
	AT1G09430	AT5G38510		AT1G03310	AT4G30250	AT1G26210
	AT1G02870	AT1G69610		AT5G07900	AT2G28050	AT3G12560
	AT2G37990	AT5G35926		AT5G58870	AT5G10340	AT1G70100
	AT2G15400	AT5G02600		AT5G47720	AT3G22100	AT3G09050
	AT4G17170	AT2G36900		AT5G06670	AT1G78440	AT5G04140
	AT3G21630	AT1G74458		AT5G55730	AT4G21870	AT4G39350
	AT3G46000	AT2G02741		AT3G54220	AT2G44740	AT3G44900
	AT2G43640	AT2G31305		AT1G30840	AT1G68120	AT4G17600
	AT1G02090	AT5G43260		AT2G26710	AT3G13404	AT3G27960
	AT2G32600	AT4G38960		AT5G46270	AT1G29420	AT1G51100
	AT5G18120	AT3G21670		AT2G01830	AT1G28130	AT1G70210
	AT1G76260	AT5G27840		AT4G22730	AT2G35075	AT1G29720
	AT5G63940	AT1G09500		AT4G24540	AT3G50570	AT5G65740
	AT1G25580	AT1G34842		AT2G47220	AT4G39250	AT5G38150
	AT3G15710	AT1G03055		AT5G15740	AT4G04745	AT4G18030
	AT5G27720	AT1G02850		AT1G04520	AT2G41550	AT1G77060
	AT5G17650	AT3G54420		AT5G58090	AT3G59250	AT5G63140
	AT2G32580	AT5G26340		AT1G01200	AT5G65340	AT2G40435
	AT1G14000	AT5G41050		AT1G06645	AT1G15760	AT5G64940
	AT1G22300	AT1G79360		AT4G27700	AT4G28790	AT1G75420
	AT1G09920	AT2G41380		AT2G39700	AT2G24692	AT5G51460
	AT2G30270	AT3G17611		AT2G36000	AT3G07960	AT3G06430
	AT1G70330	ATCG00910		AT1G65320	AT2G37390	AT5G53020
	AT4G25730	AT5G58650		AT3G15850	AT4G03965	AT1G07450
	AT5G42090	AT1G33102		AT3G03820	AT5G45040	AT4G18910
	AT5G18900	AT2G38980		AT3G50780	AT1G12672	AT3G16570
	AT2G27775	AT4G26466		AT1G61740	AT5G02090	AT5G18010
	AT5G03220	AT1G07430		AT2G35960	AT3G51478	AT2G38980
	AT5G13710	AT2G40400		AT4G34830	AT1G63080	AT1G64770
	AT3G18290	AT4G38870		AT2G34680	AT3G18630	AT1G75680
	AT3G26020	AT5G55160		AT1G42970	AT4G25780	AT4G02850
	AT4G04020	AT1G49150		AT1G75710	AT4G37890	AT5G13140
	AT1G70490	AT1G75770		AT2G40475	AT3G03830	AT5G65810
	AT3G04710	AT2G07782		AT1G05385	AT1G74875	AT3G59060
	AT3G51600	AT3G56070		AT4G13800	AT3G17225	AT1G14700
	AT4G29960	AT5G42760		AT4G28270	AT2G20875	AT4G05110
	AT1G09560	AT3G12120		AT1G51100	AT3G08885	AT2G04780
	AT3G57880	AT4G39780		AT1G51080	AT2G38110	AT1G18620
	AT3G54130	AT5G44910		AT4G02850	AT4G24890	AT5G42070
	AT3G14430	AT5G22200		AT5G07670	AT4G15680	AT4G34830
	AT1G06210	AT5G24270		AT1G72500	AT3G61250	AT5G46420
	AT1G55900	AT5G39050		AT1G66350	AT5G45850	AT2G34060
	AT1G52930	AT1G07170		AT1G09440	AT2G30432	AT1G65900
	AT3G13445	AT1G08630		AT2G41310	AT2G37300	AT5G47900
	AT3G49390	AT4G38092		AT3G15020	AT1G22600	AT1G11860
	AFFX-AThAl-GAPDH_M	AT1G30720		AT5G21930	AT5G59340	AT2G29090
	AT1G17980	AT2G42170		AT3G01810	AT4G02810	AT5G55740
	AT1G11330	AT1G48520		AT4G23300	AT1G26540	AT1G12460
	AT4G35510	AT1G64563		AT5G67030	AT3G14395	AT3G17170
	AT1G29940	AT3G02242		AT1G71720	AT3G25130	AT1G63680
	AT4G24400	AT3G15420		AT3G01500	AT2G25150	AT1G51630
	AT3G02530	AT5G35770		AT5G10910	AT1G65310	AT1G14580
	AT4G23620	AT5G54148		AT1G32520	AT1G08165	AT5G35220
	AT3G17390	AT2G47190		AT4G30720	AT1G13700	AT3G10570
	AT5G53560	AT4G14520		AT2G32230	AT1G23110	AT3G50530
	AT4G00330	AT1G05560		AT1G08540	AT5G19060	AT3G44990
	AT1G19360	AT5G13170		AT1G79080	AT4G04760	AT1G13170
	AT4G35570	AT1G76190		AT4G34350	AT4G22900	AT3G29375
	AT3G60360	AT4G18740		AT1G03600	AT1G63580	AT1G69160
	AT2G36680	AT5G57565		AT3G02690	AT2G42800	AT4G28240
	AT2G34630	AT2G23672		AT3G61750	AT1G80370	AT5G28020
	AT3G11730	AT4G33630		AT4G13410	AT1G52830	AT2G37860
	AT3G55605	AT1G64660		AT5G01890	AT1G52750	AT3G01810
	AT5G14600	AT1G72320		AT2G20240	AT3G63375	AT3G22120
	AT3G50620	AT1G08830		AT5G66920	AT3G03910	AT5G17230
	AT2G29960	AT5G64230		AT3G50790	AT2G39370	AT3G50010
	AT3G25040	AT1G36640		AT2G05620	AT5G61260	AT2G45180
	AT1G08770	AT2G22200		AT4G39350	AT5G13990	AT4G28190
	AT5G11240	AT2G25690		AT1G05200	AT5G19340	AT5G57780
	AT1G67620	AT5G19850		AT3G45010	AT5G42040	AT3G10040
	AT4G30500	AT5G46915		AT4G13770	AT1G23940	AT5G44530
	AT3G04120	AT1G78780		AT3G63200	AT1G47400	AT3G63450
	AT5G64680	AT2G25000		AT1G32780	AT1G01190	AT1G03870
	AT1G02170	AT5G09443		AT5G08050	AT1G76952	AT1G12090
	AT3G05280	AT5G46720		AT1G01420	AT3G43110	AT3G46370
	AT5G13070	AT2G36080		AT4G11460	AT4G37682	AT1G17100
	AT3G23160	AT5G18600		AT3G09050	AT1G16330	AT1G74290
	AT1G07210	AT5G15850		AT1G66130	AT5G03130	AT3G22780
	AT3G55360	AT1G02470		AT2G18300	AT1G12630	AT3G27850
	AT3G23200	AT5G31855		AT5G18690	AT2G21200	AT5G38140
	AT1G32920	AT1G04580		AT4G28660	AT4G20230	AT4G26530
	AT2G20130	AT1G09130		AT1G74160	AT5G49370	AT1G75100
	AT1G75510	AT1G17170		AT2G26730	AT2G18010	AT3G14240
	AT5G13890	AT2G04790		AT2G44230	AT5G44260	AT2G31790
	AT1G80040	AT4G30480		AT5G40380	AT3G02410	AT4G05040
	AT3G28480	AT5G24800		AT2G39510	AT5G05420	AT3G53260
	AT5G63220	AT1G45229		AT2G03350	AT2G16367	AT5G49100
	AT5G60590	AT4G28040		AT1G07010	AT3G54710	AT3G28960
	AT4G03360	AT3G61185		AT3G18390	AT1G05894	AT5G55730
	AT5G53000	AT1G18660		AT1G01120	AT4G20140	AT4G27595
	AT4G16660	AT1G69310		AT3G53130	AT4G15160	AT5G18050
	AT2G25355	AT3G06550		AT4G17600	AT5G50260	AT1G68130
	AT1G69070	AT2G46670		AT3G48550	AT4G15670	AT2G34300
	AT2G03820	AT2G03710		AT1G06240	AT3G06990	AT3G11700
	AT3G16760	AT2G38210		AT2G33310	AT4G30290	AT3G18050
	AT4G04940	AT1G65500		AT1G78440	AT2G30900	AT2G01830
	AT5G54430	AT5G43450		AT4G14510	AT5G61610	AT2G40480
	AFFX-r2-AT-Ubq-3	AT4G11500		AT1G36180	AT1G80730	AT4G33220
	AT3G04090	AT1G63180		AT5G01020	AT1G48470	AT2G23560
	AT3G54300	AT1G15690		AT1G26230	AT3G12970	AT3G21330
	AT4G31300	AT5G66052		AT5G38520	AT2G41990	AT5G06390
	AT3G09300	AT2G28426		AT5G57030	AT1G58007	AT4G33010
	AT3G57380	AT5G41680		AT4G28740	AT5G02550	AT5G08010
	AT1G04750	AT2G33830		AT4G37590	AT3G27120	AT4G39710
	AT3G07565	AT3G59390		AT5G55540	AT4G22880	AT1G73870
	AT1G65020	AT3G04300		AT1G41830	AT1G26790	AT4G34900
	AT2G01640	AT5G58660		AT2G28470	AT2G30690	AT3G58820
	AT2G25110	AT2G21187		AT2G43200	AT5G28520	AT5G45950
	AT1G62020	AT3G17609		AT2G22125	AT5G07990	AT5G65460
	AT1G27390	AT4G25140		AT5G36910	AT3G14780	AT1G11820
	AT2G13650	AT5G11360		AT3G28080	AT1G23935	AT5G64380
	AT3G18760	AT5G67260		AT5G07580	AT1G06540	AT4G29750
	AT4G02550	AT1G11925		AT1G05540	AT1G63650	AT1G69780
	AT4G30800	AT1G72680		AT1G60600	AT2G04840	AT4G31890
	AT3G53940	AT2G20835		AT4G13930	AT4G03930	AT5G65700
	AT3G58760	AT2G43138		AT2G38460	AT1G67780	AT5G20110
	AT2G41160	AT2G46790		AT5G52190	AT5G58360	AT1G61740
	AT4G01575	AT5G57655		AT5G52900	AT3G17220	AT1G27950
	AT2G07687	AT1G22400		AT5G48910	AT2G23550	AT5G64050
	AT3G50550	AT4G00310		AT3G58980	AT3G02670	AT5G38420
	AT1G15860	AT4G33150		AT5G12050	AT5G18407	AT4G26860
	AT3G45620	AT4G15010		AT2G17470	AT1G04180	AT5G64780
	AT4G21090	AT1G54730		AT1G19150	AT4G25240	AT2G27050
	AT3G50810	AT5G16970		AT4G28100	AT3G63095	AT5G47370
	AT1G68185	AT1G64020		AT1G07280	AT5G20790	AT3G62410
	AT5G62050	AT5G49690		AT2G24270	AT1G65880	AT5G05580
	AT4G24820	AT1G62350		AT3G29375	AT5G37072	AT5G60400
	AT4G00850	AT2G20721		AT3G19720	AT5G60220	AT2G44830
	AT2G37400	AT5G65050		AT1G49580	AT5G52290	AT5G52280
	AT2G23810	AT3G21352		AT4G26540	AT1G06090	AT1G19940
	AT2G18910	AT1G71310		AT1G32470	AT1G66990	AT5G23760
	AT4G20890	AT4G31265		AT2G05070	AT1G69320	AT2G31150
	AT1G75500	AT1G12780		AT5G35220	AT5G45640	AT2G44940
	AT1G70190	AT3G45210		AT4G12320	AT4G14700	AT2G34680
	AT3G58600	AT5G02840		AT4G35090	AT4G15660	AT2G37460
	AT3G09320	AT5G16640		AT1G66200	AT3G13405	AT4G18820
	AT3G55000	AT2G05510		AT5G06050	AT5G02720	AT2G17695
	AT2G47640	AT5G10625		AT1G67090	AT2G42720	AT1G78450
	AT3G20800	AT5G37490		AT3G57830	AT1G08730	AT1G73885
	AT3G17410	AT2G05518		AT1G67830	AT1G23380	AT5G63980
	AT1G27590	AT4G15061		AT2G21210	AT1G01750	AT5G28300
	AT2G19385	AT5G02020		AT3G11700	AT4G40090	AT5G45820
	AT3G04080	AT1G69880		AT2G04780	AT4G20370	AT4G35250
	AT5G08190	AT1G18265		AT3G59060	AT1G02310	AT1G04550
	AT2G03510	AT3G47340		AT4G18820	AT5G50940	AT1G66200
	AT3G11930	AT3G56160		AT4G10150	AT3G62960	AT1G04800
	AT5G06960	AT1G29640		AT3G62410	AT2G26750	AT5G52420
	AT3G55510	AT3G57700		AT3G19480	AT5G09930	AT5G64460
	AT1G07670	AT1G01480		AT4G00165	AT2G37925	AT2G25900
	AT5G58030	AT2G43235		AT5G02760	AT5G19170	AT4G30620
	AT3G59350	AT3G13900		AT4G39710	AT1G49790	AT1G11545
	AT2G16460	AT1G53887		AT3G55420	AT2G16580	AT4G22290
	AT5G05950	AT1G49032		AT2G35860	AT4G36590	AT3G10185
	AT2G38360	AT5G48400		AT2G40540	AT2G21730	AT2G46030
	AT4G29810	AT2G34170		AT1G44800	AT2G17010	AT1G72640
	AT2G47720	AT2G41945		AT1G09340	AT1G06020	AT2G20890
	miTochondriA.1	AT4G16008		AT3G50530	AT5G48940	AT5G14660
	AT1G28200	AT4G00050		AT3G04790	AT2G26700	AT1G50450
	AT4G01480	AT3G01850		AT1G76880	AT5G56320	AT4G12420
	AT2G37970	AT5G36920		AT3G56810	AT2G22600	AT5G44130
	AT2G37110	AT5G44120		AT5G64330	AT5G26010	AT1G65010
	AT5G03970	AT2G39681		AT1G27660	AT4G16620	AT1G45230
	AT4G02400	AT3G46980		AT1G51400	AT4G00680	AT4G35270
	AT3G02420	AT5G60290		AT2G47370	AT5G01480	AT2G39470
	AT4G32390	AT1G13990		AT1G67740	AT1G68800	AT4G00165
	AT5G35080	AT1G06180		AT1G36160	AT5G01570	AT4G27720
	AT3G20770	AT1G24577		AT1G15570	AT3G48010	AT4G24540
	AT1G34350	AT2G31420		AT5G62670	AT2G04395	AT4G18370
	AT4G29510	AT2G23470		AT5G67370	AT3G05600	AT1G18810
	AT5G15800	AT3G20362		AT2G04270	AT2G07776	AT4G04840
	AT5G12230	AT4G03410		AT3G27030	AT1G75700	AT3G20260
	AT5G42970	AT4G19710		AT5G17170	AT5G14070	AT3G47500
	AT4G17010	AT5G10572		AT4G04840	AT1G69710	AT2G05790
	AT5G66930	AT1G51890		AT4G30993	AT4G23590	AT1G19835
	AT4G32300	AT4G36450		AT1G15000	AT4G21323	AT1G53800
	AT3G59660	AT2G26980		AT5G66740	AT5G03552	AT3G42640
	AT3G62600	AT1G51620		AT1G35460	AT1G33055	AT2G36000
	AT1G77670	AT5G61610		AT3G09210	AT2G32750	AT3G20230
	AT1G15440	AT3G13404		AT5G11460	AT1G55420	AT2G04842
	AT4G30470	AT4G18170		AT1G33811	AT1G22150	AT5G56040
	AT1G78870	AT1G50180		AT3G45160	AT3G25880	AT1G67090
	AT5G37600	AT5G36120		AT5G43270	AT5G08391	AT2G18570
	AT5G26595	AT3G57810		AT5G64940	AT5G25810	AT5G62280
	AT2G22020	AT3G56290		AT4G08300	AT3G27130	AT3G19800
	AT4G31980	AT1G60545		AT4G27240	AT5G10990	AT3G56940
	AT1G65820	AT2G42360		AT3G24480	AT4G01335	AT5G08430
	AT5G12480	AT3G59930		AT1G77090	AT2G40340	AT2G19870
	AT3G03870	AT2G29090		AT4G22560	AT1G71000	AT4G00150
	AT3G07560	AT1G11710		AT2G16800	AT3G25250	AT1G73325
	AT2G31740	AT3G23930		AT3G63370	AT3G28210	AT1G74090
	AFFX-r2-AT-AcTin-5	AT2G36690		AT1G17200	AT5G54165	AT2G35620
	AT5G04930	AT4G24000		AT2G30100	AT3G28740	AT5G22800
	AT1G65610	AT5G15254		AT1G70270	AT4G12735	AT1G35290
	AT5G28220	AT2G40420		AT1G49010	AT3G04010	AT1G32520
	AT3G03610	AT4G13540		AT5G64480	AT4G01870	AT3G54600
	AT5G10860	AT4G37520		AT2G20570	AT4G37370	AT4G13410
	AT1G19270	AT3G19000		AT5G28300	AT1G05680	AT5G23730
	AT5G26990	AT5G15800		AT5G40150	AT3G09350	AT4G02130
	AT3G63420	AT1G76065		AT1G12090	AT2G36750	AT3G63200
	AT3G21865	AT3G48390		AT2G01950	AT2G34500	AT2G05620
	AT1G31130	AT1G03502		AT4G34020	AT1G76600	AT3G06080
	AT2G34650	AT1G47510		AT1G16410	AT1G10585	AT2G21220
	AT5G04520	AT2G45660		AT3G26490	AT1G56300	AT3G19480
	AT1G21200	AT4G34740		AT1G22850	AT2G19450	AT2G36990
	AT2G41170	AT5G65550		AT1G56230	AT1G07400	AT3G04790
	AT1G68990	AT3G11920		AT2G20610	AT2G03760	AT3G48550
	AT5G53160	AT1G51270		AT2G23560	AT2G29490	AT1G10550
	AT3G10530	AT3G03300		AT1G67590	AT2G15490	AT2G30520
	AT5G48970	AT1G62590		AT1G29450	AT5G59820	AT4G29060
	AT2G17530	AT3G18485		AT1G74940	AT4G39670	AT1G13250
	AT4G36640	AT4G35190		AT3G14760	AT2G36800	AT3G15540
	AT5G61510	AT3G50770		AT5G65683	AT2G41730	AT3G16290
	AT1G28540	AT1G60740		AT4G29310	AT1G64940	AT3G04860
	AT2G44530	AT1G44575		AT3G63450	AT2G18690	AT1G70290
	AT5G08300	AT2G47820		AT2G35820	AT4G08555	AT4G36240
	AT1G09330	AT2G30140		AT1G65295	AT1G76070	AT3G08770
	AT5G54910	AT2G40200		AT1G14840	AT4G34131	AT1G74690
	AT5G41060	AT1G32385		AT1G52150	AT1G22400	AT3G06150
	AT5G08750	AT1G08250		AT5G53900	AT1G32350	AT5G08050
	AT4G15470	AT3G55646		AT5G67260	AT1G05675	AT5G49215
	AT1G74340	AT5G64130		AT3G08940	AT1G32920	AT3G13750
	AT1G80720	AT1G03506		AT4G02970	AT1G09500	AT3G01550
	AT1G43130	AT2G46192		AT2G20180	AT1G05340	AT3G59420
	AT4G01610	AT1G13300		AT5G24000	AT5G64750	AT5G10530
	AT3G54030	AT3G04130		AT3G01660	AT5G51440	AT5G17170
	AT1G62820	AT1G65481		AT5G54630	AT1G17170	AT1G05140
	AT5G35570	AT5G38200		AT1G70260	AT1G66570	AT5G13930
	AT2G32330	AT3G22436		AT5G28290	AT4G17500	AT4G23400
	AT2G31305	AT1G09420		AT4G00400	AT2G36780	AT5G11460
	AT1G11890	AT1G36060		AT3G56940	AT1G05560	AT2G28605
	AT5G03080	AT1G71520		AT1G13440	AT1G17180	AT4G34350
	AT3G13940	AT3G09162		AT1G73630	AT5G39050	AT5G55570
	AT4G31590	AT1G07040		AT5G44130	AT4G21390	AT4G35090
	AT3G26600	AT5G43980		AT3G62630	AT5G22140	AT5G09820
	AT4G10140	AT1G67980		AT1G02110	AT5G51060	AT4G32330
	AT1G52600	AT4G25990		AT5G64770	AT5G18270	AT2G34620
	AT1G68000	AT5G14110		AT2G21970	AT3G26910	AT3G03710
	AT5G27390	AT5G59510		AT2G14660	AT1G07135	AT3G12610
	AT4G18040	AT1G22500		AT3G56010	AT1G28190	AT1G67830
	AT5G27830	AT3G53160		AT4G04350	AT2G18193	AT1G09340
	AT1G17240	AT2G35090		AT4G32840	AT5G16980	AT5G61590
	AT4G26780	AT3G49620		AT5G46580	AT1G79410	AT3G14020
	AT5G46860	AT2G16820		AT1G69440	AT5G63790	AT2G32010
	AT1G61740	AT1G64010		AT3G25690	AT1G77450	AT5G61340
	AT1G11200	AT2G45210		AT1G34010	AT1G71520	AT1G67590
	AT2G30870	AT4G01870		AT2G45190	AT3G04000	AT4G27710
	AT3G22310	ATCG01030		AT1G66840	AT2G29420	AT1G78580
	AT3G48570	AT1G20120		AT5G35490	AT1G76590	AT4G27030
	AT1G21900	AT3G01100		AT2G33330	AT5G08790	AT3G08940
	AT5G15550	AT1G54100		AT4G20360	AT1G80840	AT5G28290
	AT1G51790	AT5G16820		AT1G70210	AT4G02380	AT3G44610
	AT3G48790	AT1G02620		AT2G17265	AT5G51830	AT3G12110
	AT3G28450	AT2G01860		AT1G58290	AT5G16970	AT2G17972
	AT5G39730	AT2G40340		AT2G47500	AT4G23190	AT5G40830
	AT2G17520	AT1G23120		AT5G54180	AT4G16260	AT3G13740
	AT1G04100	AT1G71250		AT1G26210	AT3G46640	AT4G36105
	AT4G00300	AT1G10060		AT4G30400	AT3G53230	AT3G19720
	AT4G24370	AT1G35625		AT2G24150	AT2G43820	AT5G67280
	AT5G38880	AT1G12520		AT1G14150	AT5G42380	AT1G58290
	AT5G49570	AT5G29000		AT3G03190	AT4G25200	AT5G48220
	AT2G22870	AT3G46690		AT1G15820	AT4G22530	AT4G34090
	AT2G23320	AT1G15380		AT3G03710	AT4G22980	AT5G54180
	AT2G35390	AT5G43860		AT5G14200	AT5G24470	AT4G38970
	AT2G30580	AT3G02390		AT1G45230	AT4G15760	AT2G24150
	AT5G25770	AT3G20270		AT1G68010	AT4G34135	AT1G65060
	AT1G63830	AT1G70090		AT3G60750	AT3G63380	AT1G09440
	AT1G24490	AT3G42658		AT5G49215	AT4G17490	AT1G19000
	AT3G54840	AT4G08345		AT5G14660	AT1G28480	AT5G07670
	AT5G61450	AT5G62890		AT3G59980	AT2G41835	AT1G27360
	AT3G29810	AT2G43139		AT5G08570	AT5G43450	AT1G09750
	AT3G28940	AT2G05400		AT3G06430	AT4G24160	AT4G15510
	AT5G21090	AT4G25000		AT1G29430	AT2G47520	AT3G61780
	AT1G77500	AT2G43510		AT1G73885	AT5G43420	AT5G15350
	AT4G28770	AT3G05770		AT1G18840	AT5G46080	AT4G31820
	AT3G25890	AT2G43400		AT4G24090	AT4G11370	AT1G44575
	AT2G01710	AT4G36000		AT1G15390	AT1G62300	AT2G05070
	AT5G02630	AT3G01660		AT1G11545	AT1G19020	AT3G06980
	AT2G23310	AT3G54510		AT4G15920	AT3G02840	AT3G63370
	AT5G60800	AT5G36910		AT1G15710	AT1G76680	AT3G59040
	AT2G34250	AT3G21090		AT3G16000	AT1G66090	AT3G16850
	AT1G09140	AT5G49000		AT3G02020	AT1G16420	AT2G47940
	AT1G06870	AT1G61750		AT1G15830	AT4G37990	AT3G13065
	AT1G72150	ATCG00230		AT4G22290	AT3G09270	AT1G23205
	AT1G69640	AT5G58770		AT5G44660	AT4G34138	AT4G32840
	AT1G02860	AT2G32250		AT3G04940	AT5G66070	AT3G18090
	AT2G43130	AT5G05000		AT2G18890	AT3G01830	AT1G17200
	AT4G30600	AT1G31835		AT5G53370	AT5G64230	AT3G04450
	AT3G46830	AT2G36325		AT1G55810	AT1G57630	AT1G74160
	AT2G41100	AT5G16960		AT2G28790	AT1G74360	AT3G22104
	AT4G18580	AT5G57550		AT2G34150	AT1G52200	AT5G61480
	AT4G39740	AT1G03935		AT3G57050	AT1G68050	AT3G51480
	AT5G56000	AT1G16420		AT5G55260	AT5G61160	AT1G14380
	AT5G13190	AT3G21760		AT2G34640	AT5G01550	AT3G10150
	AT1G32530	AT2G45360		AT4G17030	AT1G67970	AT5G62100
	AT1G71840	AT2G38340		AT5G54270	AT5G52640	AT4G24090
	AT3G06300	AT2G43920		AT1G27460	AT5G24110	AT3G02690
	AT4G01750	AT4G18590		AT4G19710	AT5G54860	AT1G12570
	AT5G27430	AT5G03860		AT3G25130	AT2G47000	AT1G44920
	AT3G05500	AT1G12015		AT3G19570	AT2G38470	AT4G39620
	AT2G39795	AT5G15240		AT4G26760	AT5G24640	AT4G35440
	AT5G06780	AT5G62240		AT3G57780	AT1G14130	AT2G20180
	AT5G63680	AT3G11150		AT1G12570	AT1G78340	AT5G46580
	AT3G03420	AT1G75163		AT3G05120	AT3G22370	AT2G34640
	AT3G57000	AT3G15310		AT1G35290	AT2G23810	AT2G35960
	AT1G22280	AT1G03880		AT1G54180	AT5G54490	AT1G78010
	AT3G57070	AT3G57770		AT3G01550	AT2G29470	AT1G45191
	AT4G13270	AT5G39580		AT3G18490	AT4G12400	AT2G26550
	AT5G17060	AT1G14890		AT5G58300	AT1G30320	AT3G56290
	AT3G56410	AT2G35070		AT5G61040	AT2G21130	AT3G54050
	AT5G22790	AT1G58190		AT1G74290	AT2G17500	AT2G43360
	AT5G09590	AT1G26600		AT1G05140	AT1G26420	AT3G58790
	AT2G17290	AT3G28140		AT2G29090	AT1G07160	AT3G57780
	AT1G20575	AT4G37295		AT5G60200	AT3G46080	AT1G05590
	AT3G61590	AT5G46350		AT3G05750	AT1G08050	AT1G19720
	AT3G54850	AT1G21525		AT1G55805	AT1G17147	AT1G36180
	AT2G34260	AT3G45730		AT3G56090	AT2G38250	AT5G26910
	AT4G37630	AT1G75295		AT3G43720	AT5G12930	AT3G26165
	AT4G25720	AT5G57640		AT5G23020	AT4G11280	AT2G01630
	AT3G10400	AT2G07743		AT5G25590	AT2G30250	AT3G15850
	AT1G13810	AT2G16365		AT1G63680	AT1G26380	AT3G47430
	AT2G33845	AT2G45570		AT4G34980	AT1G32870	AT5G15740
	AT2G29450	ATMG00270		AT1G70760	AT1G27730	AT2G33310
	AT5G45550	AT4G24050		AT1G69530	AT3G51450	AT4G31040
	AT3G22950	AT3G14770		AT3G52960	AT5G59550	AT2G34150
	AT3G20510	AT1G66725		AT5G09660	AT5G61820	AT3G13180
	AT3G23620	AT2G04070		AT5G49030	AT3G22160	AT3G12930
	AT1G47250	AT1G80160		AT4G04750	AT5G13080	AT4G32800
	AT2G03120	AT5G58570		AT3G49680	AT5G64310	AT3G06070
	AT3G10980	AT3G45300		AT3G25700	AT3G49110	AT1G04520
	AT3G16500	AT1G72060		AT5G48830	AT5G60100	AT1G72820
	AT4G10970	AT5G53970		AT1G62800	AT4G03320	AT1G12330
	AT3G06760	AT3G19150		AT1G14350	AT4G13180	AT4G15545
	AT5G11015	AT3G13080		AT1G12800	AT1G29330	AT4G39770
	AT5G64090	AT4G15490		AT3G20120	AT2G04040	AT3G55420
	AT2G33700	AT4G35770		AT1G70230	AT3G29000	AT5G38520
	AT5G11900	AT1G03090		AT2G04280	AT1G79710	AT5G66520
	AT5G07910	AT5G53030		AT2G37240	AT4G23215	AT1G45130
	AT5G53400	ATMG01060		AT1G58080	AT5G62480	AT4G24660
	AT4G23270	AT2G38170		AT5G38140	AT2G26150	AT1G70760
	AT4G01560	AT2G25780		AT2G20300	AT5G57480	AT5G18630
	AT5G45130	AT2G27150		AT1G55200	AT3G12580	AT3G59780
	AT5G60950	AT2G34080		AT4G15510	AT3G09010	AT5G24165
	AT1G47830	AT5G62150		AT4G29360	AT2G29500	AT1G78060
	AT5G02050	AT2G34310		AT2G46650	AT2G47890	AT3G03830
	AT5G64710	AT3G46670		AT2G47750	AT5G26340	AT4G01440
	AT1G19300	AT1G33030		AT3G22760	AT5G25930	AT1G11440
	AT1G64360	AT2G02850		AT3G12610	AT3G13950	AT1G29440
	AT5G66070	AT2G14170		AT3G63540	AT2G40140	AT5G58550
	AT1G31660	AT3G26850		AT5G50740	AT4G11600	AT1G19150
	AT5G61790	AT5G33355		AT2G27060	AT5G57050	AT3G25700
	AT4G05050	AT4G07820		AT1G65450	AT3G44190	AT4G23820
	AT3G22260	AT2G25770		AT3G20015	AT1G66700	AT3G02170
	AT4G23885	AT2G14661		AT1G06680	AT1G73810	AT3G13980
	AT5G58787	AT1G65845		AT3G17170	AT1G18390	AT4G15630
	AT1G18580	AT2G36540		AT1G63670	AT5G20910	AT1G68560
	AT2G15680	ATMG01070		AT2G37080	AT1G36622	AT5G25460
	AT3G60130	AT1G08810		AT4G35100	AT3G55980	AT3G54920
	AT1G78300	AT1G67070		AT1G65060	AT4G18880	AT3G23880
	AT4G31080	AT4G15610		AT2G46660	AT1G63840	AT2G35820
	AT3G18820	AT5G04390		AT4G32880	AT5G05410	AT5G35790
	AT3G02230	AT3G07150		AT2G23000	AT2G41380	AT5G01020
	AT1G26690	AT5G42900		AT3G43600	AT5G15870	AT1G69530
	AT1G61870	AT5G44585		AT3G51740	AT3G05200	AT2G24630
	AT3G55620	AT1G43775		AT5G26742	AT1G72900	AT3G02660
	AT5G15980	AT5G59340		AT3G50440	AT5G37490	AT4G14760
	AT3G19130	AT5G67488		AT1G12110	AT5G13200	AT5G43750
	AT1G67340	AT1G17810		AT4G22130	AT2G47730	AT5G09995
	AT1G63780	AT1G65730		AT3G44970	AT2G26530	AT5G66920
	AT4G23570	AT5G67490		AT2G43360	AT5G12030	AT4G12030
	AT5G53450	AT3G21720		AT4G22010	AT3G23550	AT4G23490
	AT3G21270	AT2G33740		AT3G16370	AT5G27760	AT4G35420
	AT3G63090	AT3G43250		AT5G53200	AT3G23605	AT5G16720
	AT2G35520	AT5G31702		AT1G72820	AT5G42830	AT1G68010
	AT5G16910	AT3G24420		AT2G19870	AT1G30620	AT1G04640
	AT1G68370	AT3G10480		AT3G16850	AT5G54960	AT1G05460
	AT5G02540	AT3G13450		AT4G29060	AT5G65300	AT4G14750
	AT1G78860	AT5G45830		AT1G70985	AT1G56060	AT5G67070
	AT5G66320	AT5G46050		AT4G27595	AT5G48570	AT1G68590
	AT3G10640	AT4G12490		AT5G66520	AT3G08760	AT5G48900
	AT1G15425	AT5G43380		AT1G15490	AT1G28050	AT4G04640
	AT4G17070	AT4G27160		AT3G45780	AT1G61360	AT5G18660
	AT2G36300	AT1G15330		AT5G55480	AT1G26800	AT2G33570
	AT1G16000	AT3G46060		AT1G29460	AT2G16900	AT5G16400
	AT3G24090	AT5G06570		AT3G12110	AT1G01560	AT3G17040
	AT1G70350	AT1G36622		AT5G13930	AT4G15420	AT3G19820
	AT5G37480	AT5G53420		AT1G52230	AT3G25610	AT4G02050
	AT2G41330	AT5G13330		AT3G19820	AT5G03630	AT3G11110
	AT4G15140	AT5G20940		AT1G03870	AT1G44350	AT3G59970
	AT3G13230	AT3G15620		AT4G37770	AT4G21120	AT2G27385
	AT4G25940	AT1G53490		AT5G26910	AT3G09440	AT5G65683
	AT4G17430	AT1G43590		AT3G54830	AT3G55430	AT1G51440
	AT2G47990	AT1G68170		AT3G03450	AT1G63720	AT2G01760
	AT3G14230	AT1G49405		AT1G72810	AT5G54500	AT1G05540
	AT1G35190	AT1G68290		AT4G02770	AT1G32940	AT3G23080
	AT1G77660	AT5G66400		AT4G03190	AT4G02410	AT1G62520
	AT2G18900	AT5G09250		AT5G13510	AT1G24140	AT1G76160
	AT4G25390	AT5G44572		AT3G08600	AT3G17611	AT5G05270
	AT1G61250	AT2G19803		AT1G12380	AT3G52400	AT5G54270
	AT5G42570	AT5G05430		AT4G05040	AT2G35930	AT1G49010
	AT5G11230	AT2G02390		AT3G60380	AT3G15356	AT4G13800
	AT4G36800	AT2G47770		AT5G62100	AT1G76650	AT3G04940
	AT2G20940	AT2G23150		AT1G68870	AT2G21640	AT2G35075
	AT5G37070	AT4G17098		AT2G04790	AT2G15890	AT3G27540
	AT5G15750	AT3G48580		AT5G56040	AT1G15520	AT4G30400
	AT3G21140	AT3G28270		AT3G59970	AT1G72680	AT3G05180
	AT1G63500	AT1G54680		AT2G23170	AT2G20560	AT3G07310
	AT4G18880	AT4G31870		AT3G07310	AT4G20830	AT1G42970
	AT3G55110	AT1G66600		AT3G26240	AT5G07440	AT3G06880
	AT1G57620	AT2G39518		AT3G07540	AT1G15430	AT1G07010
	AT3G29170	AT2G32550		AT1G73570	AT1G66580	AT2G34010
	AT3G03020	AT2G04040		AT1G76100	AT2G45570	AT3G24480
	AT3G57280	AT2G41280		AT2G37040	AT5G48250	AT5G44020
	AT5G05470	AT3G22961		AT3G09190	AT2G23320	AT5G52520
	AT1G62740	AT3G52830		AT1G09900	AT1G24095	AT3G13120
	AT5G45710	AT4G04410		AT3G01120	AT1G57990	AT1G70550
	AT4G02730	AT3G21260		AT2G01630	AT3G26500	AT1G15570
	AT4G12040	AT5G25770		AT2G02780	AT1G72330	AT3G05030
	AT2G32920	AT1G61320		AT5G51110	AT4G06746	AT5G51545
	AT1G48210	AT5G11410		AT1G62520	AT3G59820	AT5G28750
	AT1G09070	AT1G33110		AT2G22200	AT3G49620	AT2G24060
	AT5G48540	AT1G18280		AT2G45850	AT2G02010	AT4G01580
	AT3G03600	AT3G46658		AT1G67750	AT4G25390	AT3G56090
	AT2G33120	AT1G10586		AT3G26165	AT3G24500	AT3G54900
	AT3G26220	AT1G21400		AT3G13740	AT2G15480	AT2G30500
	AT1G70810	AT3G21870		AT3G12930	AT5G20000	AT2G35800
	AT5G58020	AT3G02240		AT1G30510	AT3G44830	AT1G67740
	AT3G29360	AT5G26970		AT2G34620	AT5G01100	AT3G07130
	AT3G50880	AT5G10946		AT1G62870	AT2G26560	AT4G25760
	AT4G11220	AT2G19190		AT5G24165	AT5G51570	AT3G61550
	AT2G17550	AT5G55000		AT5G18700	AT1G53540	AT4G28660
	AT4G28450	AT5G67310		AT1G69580	AT1G21550	AT4G28100
	AT1G17750	AT4G31877		AT2G20890	AT3G10500	AT5G53860
	AT4G25110	AT5G48430		AT2G27050	AT3G15518	AT5G18404
	AT4G21865	AT1G20390		AT1G78010	AT3G57520	AT5G56590
	AT5G15870	AT1G78720		AT5G65810	AT2G41100	AT1G64355
	AT3G47670	AT1G28600		AT5G04620	AT1G21240	AT3G58980
	AT4G16840	AT4G24040		AT4G38690	AT4G17260	AT3G28130
	AT1G80245	AT3G10450		AT5G48800	AT4G16146	AT5G50280
	AT5G10695	AT1G37140		AT2G31160	AT1G19300	AT4G10270
	AT4G05440	AT5G56100		AT4G19100	AT4G16680	AT4G37110
	AT5G05600	AT5G61890		AT1G45191	AT1G78600	AT1G64640
	AT4G16500	AT1G69930		AT3G61550	AT3G50260	AT1G60560
	AT2G19570	AT3G61028		AT4G31890	AT5G02490	AT1G77870
	AT4G34230	AT2G17740		AT4G02990	AT1G48210	AT5G62130
	AT5G23550	AT5G50600		AT4G33220	AT5G10695	AT1G67750
	AT1G53530	AT3G18250		AT1G08180	AT5G41750	AT2G38995
	AT4G13195	AT3G46660		AT4G21190	AT5G47730	AT3G62750
	AT1G71190	AT5G58840		AT3G59010	AT5G59220	AT2G40230
	AT2G32380	AT3G55970		AT1G78180	AT1G19180	AT1G75690
	AT1G60850	AT5G39520		AT2G24630	AT1G52890	AT2G39510
	AT2G18840	AT3G15440		AT1G69040	AT2G21660	AT1G73570
	AT5G48240	AT3G16150		AT5G58900	AT2G19190	AT2G42220
	AT1G02450	AT2G28190		AT1G68190	AT5G22250	AT5G15070
	AT5G54960	AT3G28220		AT5G67160	AT5G38900	AT2G21830
	AT3G12510	AT1G10585		AT1G19850	AT3G21700	AT4G04630
	AT3G04210	AT1G03580		AT1G73310	AT4G05020	AT3G27830
	AT1G21250	AT2G37770		AT2G05100	AT5G27420	AT3G27030
	AT3G25730	AT2G18050		AT1G54820	AT3G22060	AT4G09650
	AT5G50570	AT3G61198		AT5G38410	AT1G76690	AT1G03600
	AT1G21750	AT4G15670		AT1G54310	AT1G18570	AT1G31230
	AT5G56280	AT1G43675		AT5G43990	AT1G42990	AT2G42690
	AT1G27330	AT3G04000		AT2G01210	AT1G05575	AT5G16180
	AT4G14610	AT3G09450		AT1G68520	AT4G16760	AT1G64860
	AT2G31950	AT4G15690		AT4G09650	AT5G17000	AT1G75460
	AT3G05230	AT5G55150		AT5G18600	AT3G50930	AT1G66350
	AT1G61890	AT4G28520		AT3G13065	AT2G38290	AT2G38460
	AT5G52870	AT4G15700		AT1G64640	AT4G27940	AT1G08180
	AT5G17450	AT5G44575		AT1G26190	AT2G21620	AT2G35830
	AT1G72060	AT4G15680		AT1G28310	AT3G09405	AT1G06680
	AT3G08710	AT4G16680		AT5G12470	AT2G28210	AT5G59750
	AT2G39330	AT5G20240		AT1G71970	AT5G61380	AT1G78180
	AT2G47130	AT2G05540		AT4G28190	AT1G70530	AT4G16880
	AT2G05630	AT1G62510		AT3G63410	AT1G02400	AT1G78440
	AT2G26830	AT4G16690		AT4G10270	AT1G78410	AT5G64580
	AT3G26910	AT4G15660		AT5G18570	AT5G17390	AT4G22010
	AT2G32120	AT5G43580		AT2G36885	AT2G27310	AT1G17360
	AT2G21190	AT1G42560		AT5G18050	AT5G27610	AT1G11850
	AT5G10190	AT1G73120		AT2G43100	AT3G13080	AT4G21770
	AT5G45110	AT1G19610		AT4G33030	AT1G51760	AT3G07010
	AT1G80840	AT4G15710		AT4G23020	AT3G04060	AT2G40100
	AT4G23010	AT4G15990		AT3G52920	AT1G09970	AT5G26742
	AT3G02150	AT5G14470		AT3G47470	AT2G05380	AT1G79080
	AT3G19010	AT3G01345		AT5G47370	AT5G08240	AT4G16980
	AT3G25230	AT3G45130		AT4G18480	AT1G33110	AT4G01030
	AT4G02410	AT4G26260		AT1G02180	AT5G56030	AT5G50420
	AT2G01540	AT3G60140		AT4G35320	AT4G17650	AT3G13190
	AT2G20780	AT2G41260		AT2G42690	AT5G20230	AT1G62780
	AT5G62620	AT1G10070		AT4G04630	AT5G35320	AT4G18480
	AT1G65520	AT4G37220		AT5G59020	AT1G74310	AT1G22630
	AT1G14300	AT5G15420		AT3G53420	AT3G02800	AT4G35880
	AT3G60540	AT1G70080		AT1G04540	AT5G49480	AT1G56720
	AT3G47090	AT3G14415		AT3G17130	AT4G30850	AT1G03055
	AT4G22850	AT5G14180		AT2G33550	AT2G15390	AT5G11790
	AT1G71330	AT5G03090		AT1G14600	AT1G59860	AT3G60750
	AT2G19460	AT3G22640		AT1G32900	AT3G29034	AT4G36390
	AT5G64310	AT4G25580		AT2G47930	AT4G17900	AT5G66005
	AT2G40330			AT3G59040	AT3G19910	AT3G23090
	AT4G12720			AT2G37640	AT5G61560	AT4G10340
	AT5G67440			AT5G65830	AT5G04340	AT4G22120
	AT1G53440			AT1G67710	AT2G32030	AT1G34640
	AT3G12740			AT3G27025	AT5G67080	AT4G13930
	AT1G68410			AT5G15070	AT1G21120	AT2G01860
	AT1G34200			AT1G68560	AT1G55450	AT1G65320
	AT1G20300			AT2G31150	AT5G47230	AT2G25830
	AT1G77510			AT5G03670	AT5G47070	AT1G32200
	AT5G18310			AT4G17810	AT1G75270	AT5G27300
	AT5G27520			AT5G05270	AT3G01290	AT5G62670
	AT3G50360			AT5G15210	AT3G48850	AT3G55250
	AT5G59180			AT2G23590	AT3G09020	AT2G20290
	AT4G30340			AT5G22740	AT4G35630	AT4G37510
	AT4G30270			AT3G29670	AT4G26270	AT2G36050
	AT1G59870			AT2G07715	AT5G14730	AT1G72270
	AT1G12200			AT3G12685	AT2G23150	AT4G19710
	AT5G11970			AT4G23770	AT4G27950	AT2G42170
	AT1G69270			AT1G49740	AT4G20860	AT4G02990
	AT1G72280			AT2G17650	AT2G35480	AT1G62630
	AT2G44080			AT2G27130	AT1G55500	AT3G52940
	AT3G28910			AT1G33720	AT3G46620	AT1G01780
	AT1G33590			AT1G18810	AT1G30755	AT5G24314
	AT4G25900			AT5G11790	AT1G59950	AT3G50560
	AT5G56030			AT3G50010	AT1G14870	AT2G40670
	AT1G04980			AT2G18230	AT2G37940	AT3G10140
	AT3G50480			AT1G29920	AT2G22450	AT3G12915
	AT3G22160			AT1G65380	AT4G05018	AT3G03780
	AT1G42990			AT1G01840	AT1G33030	AT3G20120
	AT4G21680			AT5G01075	AT3G61630	AT5G22090
	AT3G29400			AT2G33860	AT3G25780	AT1G49740
	AT3G16050			AT3G44380	AT1G21100	AT5G46830
	AT5G67210			AT5G17580	AT1G76470	AT4G26760
	AT3G09440			AT2G22810	AT1G04990	AT4G20360
	AT5G18490			AT3G50685	AT5G19230	AT3G01500
	AT1G69840			AT5G02540	AT3G19260	AT3G47470
	AT3G53230			AT2G43920	AT2G30140	AT1G56230
	AT3G60680			AT3G54260	AT2G02710	AT4G17810
	AT2G02810			AT5G40830	AT5G13490	AT3G29185
	AT2G02220			AT1G49490	AT4G17230	AT1G23030
	AT3G46930			AT1G09240	AT5G25250	AT1G60960
	AT5G20480			AT2G21220	AT1G53625	AT2G35860
	AT1G07630			AT1G27950	AT5G56960	AT1G15820
	AT5G02490			AT3G49650	AT1G22470	AT1G29510
	AT1G71100			AT3G22840	AT4G31860	AT1G74875
	AT3G50900			AT4G34900	AT2G38340	AT1G72630
	AT5G05440			AT1G55320	AT3G55450	AT2G47370
	AT1G61380			AT3G52940	AT1G73500	AT5G13510
	AT4G18950			AT3G13810	AT2G29990	AT2G03090
	AT3G46110			AT1G31150	AT1G10040	AT3G22840
	AT3G26090			AT5G60050	AT2G17840	AT1G18590
	AT1G33600			AT1G20340	AT4G31550	AT1G72430
	AT5G11670			AT5G42110	AT5G12020	AT3G02380
	AT1G64470			AT3G16340	AT1G21390	AT4G35100
	AT4G37530			AT1G28570	AT4G15610	AT1G17650
	AT5G18400			AT1G74890	AT5G60800	AT3G58120
	AT3G57750			AT5G45460	AT1G16300	AT4G15810
	AT2G40750			AT4G23490	AT1G24150	AT5G22340
	AT3G26680			AT2G45900	AT4G24380	AT5G59020
	AT1G76970			AT3G23880	AT1G06620	AT1G56210
	AT3G28930			AT3G13750	AT3G16530	AT2G22795
	AT5G65300			AT3G18320	AT3G05360	AT1G20190
	AT3G22060			AT5G38150	AT3G54150	AT1G76100
	AT1G08930			AT4G17460	AT1G78380	AT4G21760
	AT4G04490			AT4G39940	AT5G22060	AT4G18970
	AT5G23510			AT4G37750	AT3G46230	AT3G08920
	AT4G15975			AT2G31290	AT1G60730	AT5G55480
	AT1G08940			AT1G12300	AT3G23230	AT5G41050
	AT5G04340			AT5G01790	AT2G28400	AT1G22330
	AT5G45380			AT2G21080	AT1G23550	AT3G61750
	AT4G33420			AT4G29080	AT3G51890	AT5G48800
	AT5G59820			AT1G25510	AT3G59350	AT1G15000
	AT3G25610			AT5G45670	AT5G63880	AT1G01860
	AT5G40780			AT3G01440	AT3G46110	AT5G13460
	AT4G18010			AT1G29440	AT5G42010	AT1G55200
	AT5G25260			AT3G54890	AT1G72120	AT1G11670
	AT1G72900			AT1G16310	AT1G02920	AT2G28310
	AT2G39660			AT1G50290	AT2G27500	AT1G20340
	AT4G29520			AT4G18220	AT4G23810	AT1G65860
	AT3G26200			AT4G01330	AT1G26410	AT2G23360
	AT2G30250			AT5G67330	AT1G51800	AT1G16400
	AT2G26440			AT4G24790	AT5G35735	AT2G28140
	AT3G30775			AT1G76160	AT3G14050	AT3G08660
	AT3G47480			AT5G16530	AT1G69750	AT1G11070
	AT4G20110			AT1G31120	AT2G30770	AT4G10060
	AT4G21870			AT4G17180	AT5G49520	AT1G74070
	AT3G57700			AT5G54380	AT5G03030	AT1G64720
	AT2G37940			AT3G27830	AT4G27410	AT3G05750
	AT1G63720			AT1G51140	AT5G57220	AT5G36910
	AT1G02930			AT1G29600	AT5G67310	AT1G03630
	AT2G18690			AT1G69200	AT1G74750	AT4G18220
	AT1G28480			AT3G28840	AT5G18470	AT3G47650
	AT1G14360			AT3G23820	AT1G31280	AT2G40900
	AT3G54150			AT3G17330	AT4G38560	AT3G53380
	AT2G02930			AT4G30020	AT5G58070	AT5G42110
	AT2G23680			AT5G51545	AT3G13380	AT4G37800
	AT5G54490			AT1G32200	AT4G04490	AT4G21280
	AT1G57630			AT2G18120	AT1G74870	AT3G59980
	AT1G47400			AT3G02170	AT5G58840	AT5G13730
	AT4G20860			AT3G06020	AT1G13990	AT1G36675
	AT4G02380			AT1G77760	AT5G63160	AT1G52990
	AT1G51800			AT4G39620	AT4G28350	AT4G14550
	AT1G65390			AT5G54260	AT5G17380	AT5G53490
	AT2G18680			AT4G13260	AT4G30390	AT1G41830
	AT3G54420			AT1G18880	AT1G49000	AT2G45850
	AT2G33710			AT5G45850	AT4G33540	AT1G76530
	AT5G35735			AT1G79820	AT4G16250	AT1G68790
	AT1G26380			AT1G66940	AT4G36010	AT1G71180
	AT4G21410			AT1G69700	AT5G64250	AT2G20210
	AT3G01290			AT5G63540	AT4G22820	AT2G24290
	AT2G12290			AT2G24060	AT5G13210	AT3G04260
	AT1G19020			AT1G77110	AT1G32860	AT1G33720
	AT4G03450			AT1G78270	AT4G33930	AT1G55260
	AT1G28190			AT5G25460	AT1G01720	AT1G28110
	AT2G26560			AT5G01840	AT4G38940	AT5G06770
	AT3G62150			AT1G61600	AT5G67480	AT2G15620
	AT4G39670			AT5G01510	AT2G23680	AT5G07820
	AT1G05575			AT2G30420	AT2G17120	AT5G62840
	AT3G12580			AT1G23890	AT3G13910	AT5G03940
	AT4G35180			AT4G28360	AT5G17860	AT2G36885
				AT3G22740	AT4G13110	AT5G40150
				AT3G23760	AT3G25597	AT3G05190
				AT1G29530	AT3G47550	AT5G48630
				AT3G19710	AT5G19440	AT5G15830
				AT3G04450	AT1G29690	AT5G16240
				AT2G32990	AT4G01700	AT3G60290
				AT5G48900	AT5G48657	AT5G61040
				AT2G01913	AT5G05600	AT3G58940
				AT1G69780	AT5G48380	AT3G09190
				AT3G10185	AT5G26030	AT5G16190
				AT3G05410	AT2G34355	AT3G51080
				AT5G66770	AT1G69790	AT4G37450
				AT1G63470	AT2G22500	AT4G28360
				AT3G22810	AT1G10170	AT1G54310
				AT1G05230	AT4G33070	AT1G01080
				AT1G24020	AT1G76970	AT4G32890
				AT3G13120	AT5G13750	AT3G01480
				AT5G15350	AT1G21520	AT2G17033
				AT5G63140	AT3G14620	AT5G48830
				AT3G62610	AT1G74330	AT3G58975
				AT1G18620	AT3G28340	AT5G11270
				AT1G75690	AT1G13340	AT2G40490
				AT3G06070	AT1G55920	AT4G37920
				AT5G15310	AT4G14270	AT5G45850
				AT4G21280	AT3G20300	AT2G33860
				AT3G46580	AT4G26060	AT1G33260
				AT1G72430	AT2G39650	AT5G14100
				AT2G21830	AT5G13370	AT5G27360
				AT4G14750	AT2G27200	AT3G50685
				AT1G78820	AT3G48020	AT3G50630
				AT5G15830	AT3G46670	AT5G43700
				AT5G04950	AT4G39030	AT2G37100
				AT4G37740	AT5G27520	AT3G07540
				AT2G46630	AT5G05850	AT5G40210
				AT2G30520	AT2G22880	AT5G38410
				AT2G29890	AT5G54100	AT3G60440
				AT3G12970	AT4G27130	AT4G23020
				AT5G64320	AT3G04640	AT5G60050
				AT5G65010	AT1G07050	AT1G49490
				AT3G59420	AT4G14370	AT1G28570
				AT1G06360	AT1G76520	AT5G12360
				AT1G47655	AT3G04710	AT2G21080
				AT4G22790	AT3G07090	AT4G10150
				AT5G47550	AT2G40080	AT4G34060
				AT5G02710	AT1G61120	AT1G73310
				AT2G17640	AT4G01960	AT2G02980
				AT5G57130	AT4G14365	AT3G17840
				AT1G79170	AT2G40095	AT5G25590
				AT2G19170	AT1G10580	AT5G18570
				AT5G18010	AT1G51890	AT5G24000
				AT5G16030	AT1G50260	AT5G42670
				AT4G38400	AT5G38710	AT1G18610
				AT5G28020	AT3G49530	AT3G57830
				AT1G76530	AT2G27580	AT4G25830
				AT3G52380	AT4G02520	AT3G29280
				AT5G06530	AT1G10140	AT2G22650
				AT5G12860	AT1G21110	AT1G60790
				AT3G42640	AT5G40690	AT4G30020
				AT5G35790	AT5G05190	AT4G25780
				AT2G38995	AT2G37770	AT2G19170
				AT3G57180	AT1G66600	AT1G67400
				AT4G24760	AT3G49540	AT2G37040
				AT4G16515	AT5G13190	AT3G51740
				AT4G36105	AT5G42900	AT1G50575
				AT5G44530	AT5G62640	AT4G12320
				AT4G35420	AT3G15352	AT1G65450
				AT2G13820	AT2G15960	AT1G19220
				AT5G22880	AT2G47130	AT1G74890
				AT5G48360	AT2G43000	AT3G50240
				AT5G56590	AT1G34370	AT1G80690
				AT1G78430	AT1G62305	AT1G21060
				AT1G08465	AT1G14370	AT3G46900
				AT1G10960	AT4G24000	AT2G34170
				AT5G64580	AT1G59590	AT1G02350
				AT1G19835	AT3G48650	AT1G09390
				AT1G16060	AT1G69890	AT5G26850
				AT4G37450	AT1G79680	AT1G49730
				AT1G21920	AT5G57910	AT4G22790
				AT3G14395	AT1G17665	AT3G21200
				AT1G53250	AT2G04050	AT5G21920
				AT2G30960	AT2G27830	AT4G10470
				AT4G33560	AT3G46930	AT2G41990
				AT3G50820	AT3G28580	AT2G24395
				AT2G31830	AT2G30750	AT5G48990
				AT4G15200	AT4G15550	AT5G22640
				AT3G58940	AT1G30860	AT3G23700
				AT3G56270	AT3G50910	AT3G14110
				AT1G21440	AT3G13600	AT5G48360
				AT2G35075	AT5G12010	AT1G75240
				AT1G63710	AT1G20310	AT3G05410
				AT5G55950	AT5G01830	AT5G19210
				AT5G01620	AT1G09070	AT5G63540
				AT5G10340	AT3G10300	AT1G59930
				AT3G26520	AT3G09000	AT3G01440
				AT1G03270	AT1G21310	AT5G66470
				AT3G16240	AT3G60690	AT5G56220
				AT5G48460	AT3G08970	AT4G35320
				AT5G48990	AT3G06420	AT4G01410
				AT4G31730	AT3G14660	AT2G37640
				AT5G28770	AT3G25010	AT5G18060
				AT3G19370	AT5G04250	AT4G22130
				AT1G55260	AT2G18660	AT5G51560
				AT2G35150	AT2G36770	AT3G23430
				AT3G46370	AT1G14200	AT4G37750
				AT4G34060	AT2G34810	AT5G65010
				AT4G37800	AT1G25370	AT1G62560
				AT3G13190	AT1G13210	AT5G04950
				AT5G22640	AT5G03240	AT4G33110
				AT1G29510	AT2G34070	AT2G47750
				AT1G02350	AT2G39660	AT5G44660
				AT4G28180	AT4G21990	AT4G00020
				AT1G19940	AT5G47220	AT2G14660
				AT5G44600	AT2G01180	AT1G10910
				AT1G68810	AT1G67920	AT1G29920
				AT4G09510	AT4G01895	AT3G23760
				AT5G05830	AT3G47780	AT4G30580
				AT1G02340	AT5G64510	AT3G63290
				AT3G44900	AT1G54090	AT3G17330
				AT2G28605	AT1G17860	AT1G55130
				AT1G33700	AT3G55640	AT1G72310
				AT1G04180	AT2G32020	AT1G60550
				AT3G14570	AT4G08770	AT3G62910
				AT1G01900	AT5G05100	AT2G37660
				AT1G29910	AT1G10050	AT2G16750
				AT4G34160	AT5G59510	AT3G58990
				AT5G27360	AT5G56350	AT5G02710
				AT3G61830	AT4G16740	AT1G31150
				AT5G20635	AT1G07030	AT4G36270
				AT1G75460	AT2G38465	AT5G04620
				AT4G30000	AT2G23420	AT1G68540
				AT5G45950	AT3G54420	AT3G56910
				AT1G18610	AT4G16820	AT3G45390
				AT2G01505	AT4G30350	AT4G33790
				AT5G09320	AT3G10640	AT1G69370
				AT5G14350	AT5G55700	AT1G68080
				AT5G49100	AT5G56010	AT4G02900
				AT2G02980	AT1G78310	AT3G25130
				AT5G58000	AT4G04330	AT2G20680
				AT1G24735	AT4G34150	AT3G06435
				AT5G58540	AT5G33290	AT1G32900
				AT3G56910	AT5G62540	AT4G02790
				AT5G03780	AT3G11820	AT1G15160
				AT1G62930	AT4G13395	AT1G02280
				AT2G37950	AT3G03440	AT5G45930
				AT3G52910	AT3G26830	AT5G45960
				AT5G07030	AT2G37430	AT5G05550
				AT4G39800	AT2G46620	AT3G62610
				AT4G30845	AT2G13810	AT2G24692
				AT5G41050	AT5G03380	AT2G23590
				AT1G71830	AT3G51660	AT1G07070
				AT2G25680	AT1G55850	AT3G44890
				AT3G51080	AT5G51770	AT2G29300
				AT5G47900	AT3G13610	AT2G02480
				AT1G65900	AT5G62180	AT3G29230
				AT2G30820	AT1G05010	AT2G28410
				AT5G66005	AT4G36500	AT1G70985
				AT3G59940	AT1G71100	AT2G37380
				AT1G75550	AT5G61600	AT5G27240
				AT1G29500	AT1G23440	AT4G38420
				AT2G43030	AT4G37290	AT5G04790
				AT5G05550	AT1G79450	AT5G57170
				AT3G28130	AT3G20860	AT3G15190
				AT2G28410	AT4G33920	AT1G54180
				AT3G18850	AT3G22200	AT5G10250
				AT3G23090	AT2G29460	AT3G22790
				AT5G05960	AT5G47120	AT2G40640
				AT4G36120	AT4G11890	AT3G13810
				AT3G09070	AT2G32140	AT4G38770
				AT1G20190	AT1G64950	AT3G14940
				AT1G18250	AT3G13790	AT5G09650
				AT5G11160	AT3G19010	AT3G57180
				AT5G67390	AT1G67810	AT5G13290
				AT5G65740	AT5G22350	AT1G66820
				AT5G40210	AT4G18010	AT3G17160
				AT1G26100	AT3G29400	AT3G50660
				AT1G10610	AT1G22280	AT5G66270
				AT5G61350	AT4G11360	AT1G27660
				AT5G20450	AT3G16720	AT1G69200
				AT4G38770	AT3G55600	AT1G54200
				AT3G58820	AT5G35690	AT5G58250
				AT5G07150	AT3G58570	AT3G08600
				AT1G07450	AT3G13330	AT1G02340
				AT2G41370	AT1G61250	AT1G53160
				AT4G14550	AT5G01340	AT1G53520
				AT1G24290	AT2G29720	AT5G07630
				AT1G28620	AT3G55470	AT1G15830
				AT2G45180	AT4G23010	AT1G77960
				AT5G23010	AT4G28460	AT5G22700
				AT1G01860	AT5G50200	AT2G28250
				AT3G61430	AT5G44070	AT5G53200
				AT2G40640	AT1G74790	AT1G03820
				AT2G14890	AT3G11020	AT3G13000
				AT4G37320	AT1G32170	AT2G43030
				AT2G24290	AT5G09470	AT3G52150
				AT3G57920	AT5G52570	AT1G59980
				AT1G05470	AT3G48310	AT2G40475
				AT5G15600	AT3G04220	AT1G62870
				AT2G40150	AT1G61560	AT3G62950
				AT5G57780	AT5G01720	AT3G47560
				AT4G27790	AT3G11840	AT3G48730
				AT5G52280	AT3G55840	AT3G09160
				AT2G02480	AT5G51070	AT1G06360
				AT3G58090	AT5G02430	AT3G07340
				AT3G07210	AT2G37150	AT4G37740
				AT4G19530	AT1G76980	AT4G34550
				AT4G25050	AT5G43460	AT5G49360
				AT4G19820	AT2G39400	AT1G51140
				AT5G27390	AT1G17745	AT1G22590
				AT1G76540	AT3G08690	AT3G19570
				AT5G39210	AT4G02370	AT1G14350
				AT1G07320	AT5G13330	AT5G45460
				AT4G28560	AT1G17380	AT5G22880
				AT3G63290	AT5G52810	AT4G38400
				AT3G01750	AT1G35210	AT3G49250
				AT1G15825	AT5G48540	AT2G32990
				AT3G48290	AT1G25220	AT5G35480
				AT2G45600	AT3G58150	AT5G20635
				AT5G19670	AT2G20320	AT5G27390
				AT1G12020	AT2G25730	AT1G05190
				AT5G56100	AT2G25140	AT4G19820
				AT1G72270	AT5G65600	AT4G13990
				AT1G80080	AT5G58290	AT3G19370
				AT1G65480	AT1G69840	AT1G74670
				AT1G56210	AT3G07650	AT4G34600
				AT1G56670	AT4G33050	AT1G19050
				AT1G60060	AT1G14170	AT1G29910
				AT1G19220	AT5G47240	AT5G11450
				AT4G17770	AT1G21130	AT5G23310
				AT1G06080	AT5G59540	AT1G24020
				AT3G25710	AT1G03850	AT4G16447
				AT3G46900	AT2G17705	AT2G24762
				AT4G34620	AT5G10520	AT1G79850
				AT3G60290	AT4G23220	AT5G11690
				AT1G22600	AT5G65110	AT3G29670
				AT4G20370	AT3G01650	AT5G39210
				AT5G28910	AT3G14990	AT3G52910
				AT1G31320	AT2G04070	AT4G14040
				AT3G04290	AT1G53100	AT4G25050
				AT1G16390	AT5G46710	AT5G02720
				AT3G07340	AT1G23710	AT3G59940
				AT3G49250	AT3G16565	AT4G34620
				AT4G32290	AT1G11100	AT5G58540
				AT1G77870	AT3G63310	AT4G13575
				AT5G45940	AT3G05260	AT2G29890
				AT3G53530	AT5G57110	AT1G29980
				AT3G29770	AT3G53780	AT3G20680
				AT2G29300	AT4G11000	AT2G21195
				AT1G01390	AT4G27585	AT1G72890
				AT5G65820	AT1G08940	AT5G25190
				AT5G18404	AT3G60420	AT1G78260
				AT3G01960	AT4G11521	AT2G15280
				AT3G30180	AT3G06500	AT4G13770
				AT4G25760	AT4G19810	AT1G52825
				AT3G60070	AT3G56710	AT5G44600
				AT4G15810	AT3G62590	AT4G27450
				AT1G07070	AT5G64660	AT1G56045
				AT5G44020	AT4G03450	AT1G49130
				AT2G20680	AT2G30550	AT3G53420
				AT2G34170	AT5G55200	AT5G43990
				AT1G12672	AT3G51440	AT3G49650
				AT4G38700	AT2G29350	AT5G14650
				AT5G07460	AT3G26740	AT2G24090
				AT4G39770	AT1G55530	AT1G55490
				AT5G51795	AT1G30700	AT3G48500
				AT1G62670	AT4G23140	AT5G40950
				AT2G12461	AT2G39210	AT5G66740
				AT2G40130	AT1G15415	AT1G60700
				AT5G20110	AT4G12040	AT1G10120
				AT1G10690	AT2G32680	AT2G22840
				AT5G60670	AT4G15120	AT2G46535
				AT5G61340	AT3G09940	AT3G12320
				AT5G62940	AT3G47820	AT5G14410
				AT3G47050	AT1G07000	AT2G44740
				AT1G55490	AT3G10985	AT2G37900
				AT1G69080	AT4G19006	AT1G21150
				AT5G48880	AT3G55880	AT1G69526
				AT3G47420	AT1G01940	AT5G65970
				AT3G24660	AT3G47800	AT1G60110
				AT3G27540	AT5G28830	AT3G54910
				AT5G15790	AT5G50210	AT4G12970
				AT5G19210	AT1G15670	AT4G09510
				AT5G42630	AT2G36380	AT3G07990
				AT5G45720	AT2G31865	AT1G07320
				AT2G22840	AT5G18400	AT3G04290
				AT4G21870	AT4G12120	AT3G62470
				AT5G65970	AT4G20070	AT4G09810
				AT1G10120	AT5G06839	AT4G30000
				AT4G16447	AT2G30020	AT1G11430
				AT1G46480	AT3G21780	AT2G22990
				AT3G06520	AT4G16670	AT1G62590
				AT1G10970	AT5G55850	AT3G61830
				AT2G47920	AT3G59700	AT1G68810
				AT1G79060	AT5G04170	AT1G04540
				AT3G46990	AT4G12720	AT4G25600
				AT1G52990	AT1G01480	AT1G62800
				AT2G42900	AT3G55380	AT4G31380
				AT5G02190	AT3G26340	AT5G15330
				AT4G14760	AT1G47510	AT3G16010
				AT2G37260	AT1G11050	AT1G12775
				AT3G54430	AT4G35180	AT2G31830
				AT2G16850	AT4G23470	AT1G35180
				AT3G62470	AT4G37030	AT4G32460
				AT3G48730	AT5G05300	AT3G50340
				AT3G03840	AT4G14220	AT5G47500
				AT5G63480	AT3G48780	AT5G24420
				AT1G62590	AT5G62620	AT1G16390
				AT2G24692	AT5G13860	AT1G23480
				AT1G65010	AT4G08320	AT1G27210
				AT5G39080	AT5G55150	AT4G38700
				AT4G31380	AT1G56140	AT3G26520
				AT1G12244	AT4G04800	AT1G23890
				AT2G20440	AT2G02990	AT4G04955
				AT5G07720	AT2G33830	AT2G17780
				AT3G17120	AT4G04540	AT3G10080
				AT2G40400	AT5G53400	AT5G65220
				AT3G09035	AT3G01970	AT1G12672
				AT3G14900	AT3G09840	AT2G22200
				AT3G59790	AT1G20100	AT3G45430
				AT5G12360	AT5G39410	AT4G30680
				AT4G25600	AT1G21680	AT1G71970
				AT4G00020	AT5G62520	AT5G45940
				AT5G66330	AT5G59450	AT3G56810
				AT5G55520	AT1G72520	AT5G43020
				AT5G02090	AT1G74590	AT3G16240
				AT1G15160	AT1G63830	AT1G75360
				AT1G03055	AT5G25450	AT4G17560
				AT2G16580	AT5G62020	AT1G50290
				AT3G28455	AT3G62550	AT3G54260
				AT5G38000	AT1G68410	AT2G33450
				AT1G65870	AT1G62045	AT1G56670
				AT5G11930	AT5G18490	AT2G46880
				AT5G24830	AT3G55950	AT4G03140
				AT5G65410	AT5G20830	AT3G53850
				AT1G34640	AT5G67340	AT5G02190
				AT4G03205	AT4G36950	AT5G14910
				AT5G14650	AT2G17700	AT5G44050
				AT3G17225	AT1G20350	AT5G59660
				AT5G19060	AT1G64170	AT2G38110
				AT3G58975	AT3G17700	AT4G33560
				AT4G37810	AT4G37910	AT2G46660
				AT5G06150	AT2G06050	AT1G65620
				AT1G69526	AT4G34120	AT1G78730
				AT5G37660	AT3G05380	AT3G47750
				AT5G41140	AT3G47090	AT3G59250
				AT3G51220	AT5G17760	AT5G09320
				AT3G28420	AT2G23270	AT5G07790
				AT5G10530	AT4G24110	AT5G62170
				AT5G46690	AT2G44080	AT4G31600
				AT3G59580	AT1G61340	AT5G07720
				AT3G55230	AT5G13700	AT3G52380
				AT1G65620	AT4G15260	AT3G03840
				AT1G11670	AT1G12210	AT4G33030
				AT5G24420	AT2G23450	AT5G49390
				AT2G33060	AT3G11270	AT5G01790
				AT4G34290	AT3G46440	AT3G27025
				AT5G10970	AT3G61190	AT4G09970
				AT4G03140	AT1G53760	AT1G12100
				AT1G28290	AT4G23270	AT3G17350
				AT2G40670	AT1G33600	AT5G14200
				AT5G19170	AT5G54240	AT3G26960
				AT2G46535	AT1G27630	AT3G28420
				AT5G19740	AT3G08710	AT1G02180
				AT2G43800	AT1G19310	AT3G26320
				AT3G25030	AT1G32960	AT5G08280
				AT4G30680	AT1G54100	AT3G55290
				AT5G15280	AT2G24500	AT1G80080
				AT3G05430	AT3G05220	AT3G14570
				AT2G23360	AT1G10410	AT5G45720
				AT4G38050	AT4G27280	AT5G14360
				AT5G20670	AT2G39030	AT2G45400
				AT1G79760	AT1G47890	AT3G14395
				AT5G47500	AT4G24920	AT3G29639
				AT1G77400	AT3G53810	AT5G10800
				AT5G18060	AT3G20410	AT2G28000
				AT3G22142	AT1G64710	AT5G15280
				AT1G48260	AT1G07040	AT1G62670
				AT1G08390	AT4G27652	AT3G63160
				AT2G37170	AT1G16090	AT5G07990
				AT5G53090	AT1G01340	AT1G19960
				AT1G19960	AT3G04720	AT5G25240
				AT5G07990	AT5G57630	AT1G01420
				AT1G10750	AT5G26570	AT5G45080
				AT2G37100	AT3G55620	AT5G14090
				AT1G15580	AT5G23510	AT5G03230
				AT4G13990	AT4G17070	AT4G03070
				AT4G18670	AT1G59870	AT1G48350
				AT4G26680	AT5G40780	AT4G37810
				AT2G22650	AT5G23540	AT3G60370
				AT5G44050	AT1G55310	AT4G21870
				AT3G14890	AT1G43000	AT3G25880
				AT1G08160	AT5G22120	AT1G18265
				AT2G33770	AT2G35900	AT2G33800
				AT4G17970	AT3G56880	AT4G03205
				AT4G30180	AT1G53470	AT4G14770
				AT1G74875	AT3G59140	AT4G17180
				AT5G07590	AT5G53970	AT5G14350
				AT1G78110	AT1G65690	AT1G12620
				AT4G21890	AT1G72770	AT2G40610
				AT5G10800	AT3G62770	AT5G19970
				AT4G38420	AT3G54950	AT5G48880
				AT1G52910	AT3G45040	AT3G18850
				AT4G12970	AT2G36950	AT1G16410
				AT1G21150	AT3G48320	AT3G43110
				AT5G23750	AT5G02780	AT1G47670
				AT2G25640	AT5G42050	AT2G27130
				AT5G16190	AT3G09830	AT1G79560
				AT1G15080	AT2G33710	AT1G79170
				AT5G23400	AT3G50900	AT4G09040
				AT5G16720	AT5G11670	AT3G28060
				AT3G52170	AT4G18205	AT1G64510
				AT2G31141	AT4G28390	AT5G16530
				AT5G66270	AT3G57090	AT3G47050
				AT1G54200	AT1G66920	AT4G01310
				AT2G23700	AT1G48370	AT5G55220
				AT1G79770	AT5G44390	AT5G10570
				AT3G23940	AT3G14690	AT1G63300
				AT2G37380	AT1G04810	AT4G12680
				AT1G24030	AT1G65500	AT1G72230
				AT1G67400	AT4G03430	AT1G25230
				AT4G18970	AT4G22520	AT4G25270
				AT5G62850	AT1G03730	AT5G26200
				AT1G02640	AT3G58750	AT3G55230
				AT1G60270	AT5G13180	AT3G03190
				AT1G18265	AT5G43190	AT1G03270
				AT5G37790	AT1G76040	AT4G13710
				AT5G63580	AT3G12740	AT5G15770
				AT1G12100	AT5G39610	AT5G37290
				AT4G03070	AT4G38540	AT5G11070
				AT1G71870	AT4G22710	AT1G56010
				AT2G42290	AT5G20520	AT3G48290
				AT3G30875	AT3G10410	AT4G24770
				AT5G14410	AT3G59900	AT1G63710
				AT3G51380	AT3G22910	AT5G10970
				AT2G45400	AT3G53160	AT5G15310
				AT2G44640	AT5G64260	AT4G19380
				AT5G42200	AT2G22860	AT5G66330
				AT1G01520	AT2G15760	AT2G13820
				AT1G80130	AT5G16450	AT2G03280
				AT3G26320	AT3G62260	AT4G31730
				AT1G13130	AT3G21070	AT1G62930
				AT5G54880	AT5G11520	AT2G45800
				AT4G30250	AT1G65610	AT5G62230
				AT2G41050	AT3G26210	AT5G61300
				AT5G24155	AT1G55110	AT1G68940
				AT1G63300	AT2G37970	AT4G00530
				AT5G56720	AT3G01600	AT2G01505
				AT1G06540	AT5G11970	AT4G20130
				AT2G30900	AT4G18950	AT3G16750
				AT5G13870	AT1G43160	AT5G52910
				AT5G62280	AT4G23570	AT2G17470
				AT3G03910	AT3G23240	AT5G64320
				AT4G17760	AT1G70740	AT1G01590
				AT2G45800	AT5G62865	AT1G08390
				AT2G42250	AT4G34180	AT1G15580
				AT2G35350	AT3G20340	AT5G01630
				AT3G49900	AT5G54840	AT5G07590
				AT4G13600	AT3G51130	AT3G59580
				AT2G40970	AT5G63130	AT4G34290
				AT1G23880	AT1G18210	AT1G13910
				AT1G64450	AT4G10970	AT2G41550
				AT1G22330	AT1G79440	AT5G43120
				AT5G55380	AT3G07720	AT1G73600
				AT3G16750	AT4G30240	AT1G29070
				AT3G09160	AT4G02940	AT1G12244
				AT1G60700	AT3G25230	AT1G78970
				AT4G14330	AT3G18830	AT3G09162
				AT1G47370	AT2G13790	AT4G19130
				AT5G26200	AT1G67800	AT1G01840
				AT4G29020	AT3G06250	AT2G32650
				AT5G06930	AT1G79245	AT5G06150
				AT5G61300	AT3G48990	AT4G21270
				AT1G78990	AT2G45210	AT4G23750
				AT1G78260	AT3G05580	AT1G18330
				AT4G13710	AT1G75170	AT1G78270
				AT1G12630	AT5G27600	AT1G47370
				AT1G03495	AT2G26300	AT4G04370
				AT4G00480	AT2G41410	AT5G63310
				AT5G51330	AT4G24570	AT2G06850
				AT4G23000	AT4G23180	AT3G43960
				AT5G62230	AT1G69260	AT2G18120
				AT2G28140	AT3G16510	AT2G17690
				AT3G01890	AT3G26840	AT5G17040
				AT3G09162	AT4G24690	AT5G60490
				AT5G35732	AT5G51640	AT1G66930
				AT5G03640	AT3G19580	AT1G77760
				AT3G50560	AT2G47800	AT2G40150
				AT1G27960	AT3G28930	AT4G38850
				AT1G78730	AT4G33910	AT1G62190
				AT4G00380	AT1G22770	AT1G12020
				AT4G36050	AT2G02220	AT4G37682
				AT4G38850	AT5G52760	AT5G03670
				AT1G63650	AT5G52750	AT2G46730
				AT1G75360	AT5G37600	AT5G42630
				AT1G61760	AT4G17720	AT2G24220
				AT3G58430	AT5G53120	AT4G36380
				AT5G13250	AT5G39670	AT5G65800
				AT1G09890	AT5G64120	AT2G21200
				AT1G11850	AT1G05020	AT4G29020
				AT2G36050	AT1G30070	AT1G50790
				AT5G18430	AT5G16960	AT2G34960
				AT3G26960	AT3G44260	AT5G18690
				AT5G26330	AT2G32150	AT1G64625
				AT3G20090	AT1G22985	AT5G47190
				AT3G61900	AT3G15340	AT3G54560
				AT1G45545	AT4G23150	AT4G36120
				AT3G51030	AT5G44990	AT1G78110
				AT1G74458	AT1G73080	AT4G18375
				AT5G17050	AT3G03490	AT1G23880
				AT1G68790	AT2G02370	AT3G19300
				AT2G32750	AT1G11170	AT5G39080
				AT1G23340	AT2G43570	AT1G22600
				AT2G25150	AT2G31955	AT2G37930
				AT3G21330	AT1G08930	AT4G23770
				AT5G25810	AT5G56000	AT4G29910
				AT5G10310	AT1G62422	AT1G73860
				AT1G68470	AT2G18170	AT1G14770
				AT5G41315	AT2G36460	AT5G38100
				AT4G02810	AT3G49120	AT1G63230
				AT5G39890	AT4G18250	AT1G56050
				AT3G53850	AT4G33980	AT3G14740
				AT2G40610	AT5G54930	AT5G03800
				AT2G37390	AT1G64610	AT5G37410
				AT3G23810	AT3G14200	AT3G25920
				AT2G37300	AT4G03820	AT5G55380
				AT3G06880	AT1G13520	AT3G49900
				AT1G61575	AT2G41160	AT5G07700
				AT5G58630	AT3G44110	AT2G13550
				AT2G43440	AT2G43580	AT5G23100
				AT4G37580	AT3G44400	AT3G11750
				AT5G25830	AT4G20110	AT5G11160
				AT1G63150	AT1G17750	AT1G67710
				AT3G24110	AT4G00970	AT1G76720
				AT5G38040	AT5G09420	AT3G24255
				AT3G20200	AT5G18480	AT1G35680
				AT3G52630	AT2G18670	AT4G22880
				AT1G60110	AT3G57760	AT3G20395
				AT1G48100	AT2G29450	AT1G47440
				AT3G57500	AT4G35860	AT1G12300
				AT2G24010	AT5G03990	AT3G30180
				AT1G66190	AT5G04720	AT3G07000
				AT5G07700	AT3G27330	AT5G18475
				AT1G64625	AT5G22860	AT5G03640
				AT4G28690	AT1G68620	AT1G21140
				AT5G59660	AT4G18360	AT2G37950
				AT2G34925	AT4G28490	AT2G45900
				AT2G42170	AT5G38530	AT5G23370
				AT1G34065	AT2G31880	AT5G18430
				AT1G12775	AT5G26040	AT4G11990
				AT1G74670	AT2G44790	AT3G48980
				AT1G15150	AT2G11520	AT1G29600
				AT5G23270	AT2G41880	AT3G58430
				AT5G25190	AT1G61640	AT3G17130
				AT1G56720	AT5G04410	AT3G03460
				AT2G30424	AT1G66500	AT1G26330
				AT2G37090	AT4G23280	AT1G17190
				AT2G28050	AT1G28380	AT5G13870
				AT2G46730	AT5G67350	AT2G27800
				AT4G27360	AT2G19130	AT3G52170
				AT2G26270	AT3G48760	AT3G06868
				AT3G51930	AT4G02550	AT1G75550
				AT5G05630	AT3G57380	AT5G63100
				AT5G05840	AT1G32640	AT1G18090
				AT1G50790	AT1G12710	AT3G47420
				AT4G35030	AT5G43860	AT5G67270
				AT4G14770	AT1G66880	AT1G76880
				AT2G41150	AT1G71140	AT4G20140
				AT5G05810	AT4G12070	AT2G42900
				AT2G27740	AT1G33560	AT4G10800
				AT5G24310	AT1G35230	AT4G21070
				AT2G47050	AT1G09080	AT5G20670
				AT5G61412	AT1G57590	AT1G28100
				AT3G18070	AT2G17220	AT2G43340
				AT2G43465	AT3G47730	AT5G53740
				AT5G63100	AT3G05050	AT2G31141
				AT4G01580	AT2G02390	AT2G45830
				AT5G10570	AT1G16510	AT3G51470
				AT3G17630	AT2G24240	AT3G18320
				AT3G15540	AT2G29480	AT1G11740
				AT5G01630	AT1G61370	AT5G42800
				AT4G37240	AT4G19880	AT2G40400
				AT1G03800	AT1G12320	AT3G18070
				AT4G09820	AT1G68340	AT5G15010
				AT5G05510	AT2G03505	AT5G15780
				AT1G68740	AT4G34230	AT1G15080
				AT2G24310	AT4G26910	AT1G76820
				AT2G13550	AT4G33430	AT2G44640
				AT1G44740	AT1G79270	AT1G10690
				AT2G42840	AT1G70640	AT1G26100
				AT1G77855	AT2G47140	AT1G74458
				AT4G29920	AT1G28370	AT3G20015
				AT3G03480	AT4G25230	AT1G15825
				AT5G45960	AT2G31260	AT1G50280
				AT1G75640	AT1G02170	AT1G52750
				AT4G25780	AT3G61280	AT1G23340
				AT1G65985	AT1G80820	AT1G22550
				AT3G58120	AT3G12050	AT3G28830
				AT5G03250	AT1G62570	AT3G54750
				AT2G22930	AT3G02150	AT1G76190
				AT3G27970	AT4G37640	AT3G48810
				AT3G45940	AT2G47650	AT1G52240
				AT3G54910	AT3G44860	AT4G27370
				AT3G10680	AT5G39020	AT1G47820
				AT2G34830	AT1G29300	AT4G13260
				AT5G46880	AT2G35730	AT4G18670
				AT3G20450	AT1G03220	AT5G01075
				AT4G12440	AT3G10490	AT2G46250
				AT3G07000	AT1G22890	AT4G28310
				AT1G35180	AT4G19370	AT5G23750
				AT3G06435	AT5G41100	AT3G19500
				AT5G27890	AT2G40000	AT1G61970
				AT3G13682	AT4G29950	AT1G11120
				AT4G23930	AT5G45710	AT3G17830
				AT5G51030	AT1G58340	AT1G70260
				AT5G39550	AT1G70440	AT1G75190
				AT1G52240	AT1G67195	AT1G47655
				AT2G41990	AT1G02880	AT5G46880
				AT3G02030	AT3G06780	AT1G01380
				AT1G63230	AT5G13110	AT3G19050
				AT4G22880	AT2G43510	AT3G51230
				AT5G56220	AT4G21580	AT3G46490
				AT4G33790	AT5G03330	AT5G23350
				AT1G71760	AT5G41800	AT1G62120
				AT3G53010	AT3G53940	AT4G04760
				AT1G06980	AT4G36760	AT3G25905
				AT1G65710	AT2G20110	AT3G18880
				AT1G09880	AT5G55970	AT1G33055
				AT4G17680	AT5G43260	AT3G06020
				AT4G25240	AT3G02740	AT3G17225
				AT2G06200	AT1G25400	AT1G71830
				AT1G25530	AT2G23770	AT3G61970
				AT2G38110	AT3G60120	AT2G28050
				AT4G16610	AT3G26690	AT1G01200
				AT5G42800	AT2G01600	AT2G47460
				AT5G19470	AT3G07195	AT3G29590
				AT4G39250	AT5G22850	AT1G25510
				AT5G57670	AT5G58020	AT5G65820
				AT5G17040	AT1G09560	AT3G44716
				AT3G29590	AT5G48180	AT5G06940
				AT4G36590	AT1G52855	AT1G13145
				AT5G03130	AT1G29195	AT4G00480
				AT1G76952	AT1G18480	AT4G13690
				AT5G25390	AT5G66210	AT4G02482
				AT2G41300	AT4G28340	AT4G30130
				AT5G42280	AT1G29640	AT3G23930
				AT5G45920	AT2G20780	AT1G69080
				AT5G23360	AT1G69270	AT2G25270
				AT3G54040	AT5G47200	AT3G13650
				AT1G47440	AT4G39230	AT2G32765
				AT1G58300	AT2G22470	AT3G21460
				AT4G36850	AT5G45810	AT5G10690
				AT4G01060	AT3G63010	AT1G72645
				AT1G55380	AT1G27130	AT2G24350
				AT3G44940	AT1G51660	AT3G27180
				AT5G36790	AT3G04620	AT2G30432
				AT1G14190	AT4G33950	AT3G02020
				AT5G03552	AT5G24570	AT5G58360
				AT5G55820	AT2G37980	AT1G73360
				AT1G63080	AT4G39090	AT3G01710
				AT3G50870	AT4G33940	AT5G24380
				AT3G24255	AT1G61380	AT5G19151
				AT2G18260	AT5G23850	AT1G24735
				AT2G17260	AT5G58430	AT3G06840
				AT5G43020	AT5G11150	AT3G28455
				AT5G65800	AT3G54130	AT3G52630
[truncated: 4,268 more rows]
